# Supplementary material for: Comprehensive analysis of bZIP transcription factors uncovers their roles during dimorphic floret differentiation and stress response in Cleistogenes songorica
Source: BMC Genomics. 2019 Oct 22;20:760. doi: 10.1186/s12864-019-6092-4 (PMC6805689; doi:10.1186/s12864-019-6092-4)
Supplement: Supplementary file 1 — Additional file 1: Table S1. Basic characteristic of CsbZIP genes in C. songorica. [file 12864_2019_6092_MOESM1_ESM.xlsx]

## Sheet: Sheet1
Table S1. Characteristics of bZIP genes in C. songorica
Gene name	Gene ID	Location	Number of amino acids	Molecular weight	Isoelectric points	Grand average of hydropathicity	Length of CDS	Subcellular localization	Arabidopsis homologous gene
CsbZIP01	CCG019667.1	CsB08:28599779 28599865:+	278	28633.5	9.74	-0.771	857	nucl	AT2G35530.1
CsbZIP02	CCG019357.1	CsB08:26813257 26813820:+	187	20411.2	10.3	-0.462	578	nucl	AT2G33580.1
CsbZIP03	CCG006138.1	CsA06:1222044 1222822:+	407	44126.2	6.05	-0.712	1254	nucl	AT4G38900.3
CsbZIP04	CCG003088.2	CsB08:11484781 11485241:+	433	46903.1	5.82	-0.695	1067	nucl	AT2G40620.1
CsbZIP05	CCG053814.1	CsB08:22591445 22591951:-	281	30300.1	9.44	-0.426	519	nucl
CsbZIP06	CCG040740.1	CsA06:27158638 27159183:+	188	20941.7	9.81	-0.725	558	nucl	AT2G33580.1
CsbZIP07	CCG039943.1	CsA06:9762113 9762184:-	277	29426.3	9.66	-0.388	854	nucl	AT3G56850.1
CsbZIP08	CCG012555.1	CsA06:28979348 28979497:+	357	37459.5	6.38	-0.696	1100	nucl	AT4G36730.2
CsbZIP09	CCG025121.1	CsB08:10282459 10282941:+	174	19434.3	7.88	-0.475	495	nucl	AT3G62420.1
CsbZIP10	CCG025192.1	CsB08:10856233 10856248:-	243	26769.2	9.54	-0.644	750	nucl	AT3G56850.1
CsbZIP11	CCG009324.1	CsB08:8290992 8291537:+	181	20625.6	10.09	-0.745	558	nucl	AT4G35900.1
CsbZIP12	CCG009060.1	CsB13:14762454 14762650:-	655	69229.5	8.08	-0.511	2016	E.R.	AT2G40950.1
CsbZIP13	CCG006656.1	CsA14:1113727 1114266:-	143	15843.9	9.38	-0.631	442	nucl	AT3G62420.1
CsbZIP14	CCG007671.1	CsB13:1741476 1742358:+	137	15201.1	10.46	-0.725	424	nucl	AT1G75390.1
CsbZIP15	CCG045973.1	CsB13:15650559 15650911:+	228	24540.9	8.99	-0.515	703	nucl	AT1G03970.1
CsbZIP16	CCG049680.2	CsA14:14377742 14378214:-	616	65318	8.12	-0.556	2699	E.R.	AT2G40950.1
CsbZIP17	CCG049786.1	CsA14:15231338 15231388:+	240	25190.5	9.34	-0.421	741	nucl	AT1G03970.1
CsbZIP18	CCG032262.1	CsB09:9624051 9624854:+	511	55060	9.31	-0.497	1574	nucl	AT3G56850.1
CsbZIP19	CCG029580.2	CsA04:13350746 13350889:-	125	13812.7	10.77	-0.99	386	nucl	AT5G11260.1
CsbZIP20	CCG039071.2	CsA04:26742536 26743549:+	392	41519.6	5.78	-0.496	1207	nucl	AT2G41070.2
CsbZIP21	CCG026280.1	CsA04:24740766 24741593:-	466	51102.9	8.81	-0.506	1435	nucl	AT3G56850.1
CsbZIP22	CCG013451.2	CsA04:19117468 19117731:-	428	45829.2	9.49	-0.729	1319	nucl	AT2G46270.1
CsbZIP23	CCG012043.2	CsA04:22623185 22623327:+	287	31037.5	5.68	-0.632	884	nucl	AT3G58120.1
CsbZIP24	CCG009866.1	CsA04:27037497 27037819:-	266	28464.2	9.46	-0.727	821	nucl	AT1G03970.1
CsbZIP25	CCG052751.1	CsA04:1318002 1318165:+	324	35782.8	6.01	-0.714	999	nucl	AT3G58120.1
CsbZIP26	CCG015547.2	CsB09:17804825 17805091:+	281	30319.9	5.85	-0.626	821	nucl	AT3G58120.1
CsbZIP27	CCG032357.2	CsB09:13954888 13955109:-	387	41804.9	8.6	-0.699	1186	nucl	AT2G46270.1
CsbZIP28	CCG038923.1	CsA20:2438767 2439340:+	323	34700.3	6.27	-0.74	996	nucl	AT1G43700.1
CsbZIP29	CCG040685.1	CsB07:1167190 1167500:+	306	33403.1	6.14	-0.775	943	nucl	AT3G58120.1
CsbZIP30	CCG004495.1	CsB07:6569042 6569508:-	193	20485.5	9.94	-1.194	596	nucl	AT5G11260.1
CsbZIP31	CCG043230.1	CsB07:15593106 15593576:-	156	16874.1	9.92	-0.429	481	nucl	AT1G75390.1
CsbZIP32	CCG022186.1	CsB03:33735031 33735046:-	145	16233.2	5.5	-0.945	448	nucl	AT4G35900.1
CsbZIP33	CCG007917.1	CsA01:2455706 2455928:-	160	18019.2	8.42	-0.782	495	nucl	AT3G30530.1
CsbZIP34	CCG005797.1	CsA01:34274722 34274928:-	442	48501.5	9.71	-0.49	1361	nucl	AT3G19290.3
CsbZIP35	CCG004184.1	CsA01:8129783 8129988:-	405	43334.3	7.85	-0.73	1248	nucl	AT4G38900.3
CsbZIP36	CCG008548.1	CsA01:32646612 32646635:+	171	19885.1	6.5	-0.947	528	nucl	AT5G38800.1
CsbZIP37	CCG007018.1	CsA01:1795527 1796110:+	660	70865.9	6.42	-0.065	2031	nucl	AT5G24800.1
CsbZIP38	CCG007185.1	CsA01:448940 449446:-	168	17417.7	6.1	0.061	519	nucl	AT4G34590.1
CsbZIP39	CCG042781.1	CsA20:13449010 13449459:+	149	16541.5	6.85	-0.639	460	nucl	AT3G62420.1
CsbZIP40	CCG023377.1	CsA20:16132400 16132784:-	153	16860.2	11.57	-0.443	472	nucl
CsbZIP41	CCG038894.1	CsA20:2147343 2147438:-	173	18762.2	9.6	-0.646	534	nucl	AT1G19490.1
CsbZIP42	CCG044569.2	CsA12:19964178 19964297:+	148	16586.9	10.43	-0.76	457	nucl	AT4G35900.1
CsbZIP43	CCG042734.1	CsA12:11520456 11521119:+	172	19231.6	9.6	-0.591	531	nucl	AT1G75390.1
CsbZIP44	CCG031486.1	CsB18:18768662 18769071:-	463	19814.2	9.53	-0.653	1426	nucl	AT4G38900.3
CsbZIP45	CCG011222.1	CsB18:116127751 16127865:-	224	23891.4	7.75	-0.58	691	nucl	AT2G04038.1
CsbZIP46	CCG004579.1	CsB18:15494509 15495405:+	398	41709.3	8.69	-0.295	1225	nucl	AT3G19290.3
CsbZIP47	CCG029464.3	CsA12:3657537 3657695:-	357	39697.6	11.77	-0.932	1100	nucl	AT5G06950.4
CsbZIP48	CCG042090.1	CsB18:10584832 10585449:+	172	19323.8	8.62	-0.556	531	nucl	AT1G75390.1
CsbZIP49	CCG041600.1	CsA12:19567811 19567935:-	367	38737.3	6.22	-0.595	1130	nucl	AT2G31370.5
CsbZIP50	CCG041617.1	CsA12:19691487 19691494:+	398	42702.7	6.47	-0.72	1125	nucl	AT4G38900.3
CsbZIP51	CCG010410.1	CsB18:479693 480232:+	179	18901.6	11.38	-0.236	470	nucl
CsbZIP52	CCG043010.2	CsA12:16744954 16745564:+	244	26398.4	9.74	-0.279	753	nucl	AT4G34000.2
CsbZIP53	CCG038310.1	CsB18:14654213 14654329:-	257	27088.2	9.43	-0.558	792	nucl	AT2G35530.1
CsbZIP54	CCG025728.1	CsA05:20603732 20603972:+	378	40581.4	6.22	-0.77	1165	nucl	AT1G06070.1
CsbZIP55	CCG022431.1	CsA05:29559189 29559436:+	391	42419	5.27	-0.489	1204	nucl	AT1G42990.1
CsbZIP56	CCG022455.1	CsA05:29771733 29771792:+	169	18157.1	8.59	-0.747	522	nucl
CsbZIP57	CCG013165.1	CsB02:4266321 4266446:+	343	37083.2	6.38	-0.284	1056	nucl	AT1G49720.2
CsbZIP58	CCG010747.1	CsA05:19501400 19502032:-	236	25081.5	10.05	-0.305	727	nucl
CsbZIP59	CCG010604.1	CsB02:7141502 7142068:-	188	21314.5	8.98	-0.991	581	nucl
CsbZIP60	CCG006288.1	CsB02:20398445 20399473:-	342	37699.5	9.8	-0.799	1053	nucl	AT2G17770.2
CsbZIP61	CCG049099.1	CsB02:1408729 1409083:-	154	17072.3	9	-0.435	475	nucl	AT4G35900.1
CsbZIP62	CCG043981.1	CsA05:25140909 25141784:+	352	27554.5	8.8	-0.423	1085	nucl	AT1G45249.1
CsbZIP63	CCG037661.1	CsB02:26231063 26231350:-	387	41352.4	9.06	-0.578	1192	nucl	AT1G45249.1
CsbZIP64	CCG020858.1	CsB02:26231063 26231350:+	303	32780.5	6.77	-0.616	934	nucl	AT5G24800.1
CsbZIP65	CCG016657.2	CsB02:21525298 21525656:+	358	38057.4	5.59	-0.733	1103	nucl	AT1G06070.1
CsbZIP66	CCG043121.1	CsB02:30687015 30687072:+	299	32234.4	4.81	-0.402	922	nucl	AT1G42990.1
CsbZIP67	CCG014053.1	CsB02:22476477 22477251:+	165	18153.2	9.75	-0.664	510	nucl	AT1G75390.1
CsbZIP68	CCG047324.1	CsB03:33650732 33650823:-	122	14056.9	9.07	-1.048	377	nucl	AT4G35900.1
CsbZIP69	CCG031753.2	CsB03:30848837 30849107:-	361	38897.2	8.99	0.483	1112	nucl	AT1G45249.1
CsbZIP70	CCG051718.1	CsB03:380621 380716:+	362	38945.6	9.59	-0.462	1115	nucl	AT2G41070.2
CsbZIP71	CCG051756.1	CsB03:731764 731867:+	396	43115.3	8.44	-0.77	1219	chlo	AT2G40620.1
CsbZIP72	CCG036630.1	CsA10:6252847 6253029:+	381	39749.7	6.65	-0.766	1174	nucl	AT2G35530.1
CsbZIP73	CCG021132.1	CsA10:1429366 1429953:+	195	20665.3	10.48	-0.277	602	nucl
CsbZIP74	CCG019996.1	CsA10:22597885 22598069:+	124	14048	9.92	-0.957	383	nucl	AT5G11260.1
CsbZIP75	CCG000889.1	CsA10:21168011 21168106:-	254	27151.4	5.99	-0.394	783	nucl	AT3G58120.1
CsbZIP76	CCG038508.1	CsA10:23077166 23077360:-	510	55340.3	10.11	-0.618	1571	nucl	AT5G06839.3
CsbZIP77	CCG038540.1	CsA10:23278464 23278928:+	154	17096.3	8.69	-0.585	475	nucl	AT3G30530.1
CsbZIP78	CCG010304.1	CsA11:17018538 17018751:-	382	40400.9	5.84	-0.621	1177	nucl	AT1G06070.1
CsbZIP79	CCG020360.1	CsA15:18272330 18273590:+	1032	113413	8.23	-0.343	3175	plas	AT2G15730.1
CsbZIP80	CCG023799.1	CsB17:2112283 2112784:+	335	36272.2	6.26	-0.797	1032	nucl	AT1G43700.1
CsbZIP81	CCG029010.1	CsA16:2091133 2091240:-	368	39378.3	8.58	-0.68	1133	nucl	AT1G19490.1
CsbZIP82	CCG050564.1	Scaffold_825:744127 44320:+	449	47741.6	9.43	-0.599	1382	nucl	AT4G38900.3
CsbZIP83	CCG051480.1	Scaffold_868:49154 49651:+	165	17840.2	8.93	-0.388	510	nucl	AT4G35900.1
CsbZIP84	CCG039272.1	CsB02:26798260 26798683:-	179	20274.7	8.44	-0.795	552	nucl	AT5G38800.1
CsbZIP85	CCG005580.1	Scaffold_129_ERROPOS1074154:30311 30578:+	681	72109.7	10.41	-0.514	1096	nucl	AT1G19490.1
CsbZIP86	CCG052155.2	Scaffold_885:47008 47181:-	317	34728.6	9.79	-1.004	976	nucl	AT2G35530.1
