# Supplementary material for: Comprehensive analysis of bZIP transcription factors uncovers their roles during dimorphic floret differentiation and stress response in Cleistogenes songorica
Source: BMC Genomics. 2019 Oct 22;20:760. doi: 10.1186/s12864-019-6092-4 (PMC6805689; doi:10.1186/s12864-019-6092-4)
Supplement: Supplementary file 5 — Additional file 5: Table S2. Synteny blocks of bZIP genes within C. songorica genome. [file 12864_2019_6092_MOESM5_ESM.xlsx]

## Sheet: Sheet1
TableS2. Synteny blocks of bZIP genes between C. songorica and rice genome
Region1 (C. songorica)			Region2 (rice)			Gene ID		Gene Name
Chr	Start	Stop	Chr	Start	Stop	Gene 1	Gene 1		Gene 2	Ka	Ks	Ka/Ks
Chr2	26798260	26798683	Chr08	24083080	24084375	CCG039272.1	LOC_Os08g38020	CsbZIP84	OsbZIP67	0.2848	1.233	0.231
Chr2	26798260	26798683	Chr09	18122580	18123465	CCG039272.1	LOC_Os09g29820	CsbZIP84	OsbZIP73	0.1498	0.4984	0.3006
Chr16	2091133	2091240	Chr11	2560816	2563634	CCG029010.1	LOC_Os11g05640	CsbZIP81	OsbZIP80	0.1738	1.4763	0.1177
Chr17	2112283	2112784	Chr11	2939272	2942834	CCG023799.1	LOC_Os11g06170	CsbZIP80	OsbZIP81	0.1279	0.8153	0.1569
Chr17	2112283	2112784	Chr12	3153015	3156795	CCG023799.1	LOC_Os12g06520	CsbZIP80	OsbZIP84	0.1064	1.1159	0.0953
Chr15	18272330	18273590	Chr07	26809796	26813252	CCG020360.1	LOC_Os07g44950	CsbZIP79	OsbZIP60	0.1825	0.7822	0.2333
Chr11	17018538	17018751	Chr04	24769903	24773347	CCG010304.1	LOC_Os04g41820	CsbZIP78	OsbZIP36	0.1325	0.7564	0.1751
Chr10	23278464	23278928	Chr02	5067166	5068042	CCG038540.1	LOC_Os02g09830	CsbZIP77	OsbZIP16	0.3108	0.6716	0.4627
Chr10	23278464	23278928	Chr06	25676966	25677490	CCG038540.1	LOC_Os06g42690	CsbZIP77	OsbZIP51	0.5843	3.4946	0.1672
Chr10	23077166	23077360	Chr02	5315120	5318021	CCG038508.1	LOC_Os02g10140	CsbZIP76	OsbZIP17	0.2122	0.5056	0.4197
Chr10	21168011	21168106	Chr02	8323891	8325791	CCG000889.1	LOC_Os02g14910	CsbZIP75	OsbZIP19	0.0629	1.1645	0.054
Chr10	6252847	6253029	Chr03	33842835	33845209	CCG036630.1	LOC_Os03g59460	CsbZIP72	OsbZIP34	0.3344	0.9066	0.3689
Chr10	6252847	6253029	Chr07	5951435	5955714	CCG036630.1	LOC_Os07g10890	CsbZIP72	OsbZIP59	0.1122	0.485	0.2314
Chr3	731764	731867	Chr03	12452080	12456329	CCG051756.1	LOC_Os03g21800	CsbZIP71	OsbZIP30	0.1643	0.7914	0.2076
Chr3	731764	731867	Chr07	28779885	28783937	CCG051756.1	LOC_Os07g48180	CsbZIP71	OsbZIP61	0.0801	0.5823	0.1376
Chr3	30848837	30849107	Chr02	32276591	32281563	CCG031753.2	LOC_Os02g52780	CsbZIP69	OsbZIP23	0.1542	1.2277	0.1256
Chr3	30848837	30849107	Chr06	5677080	5686126	CCG031753.2	LOC_Os06g10880	CsbZIP69	OsbZIP46	0.2292	2.7792	0.0825
Chr3	33650732	33650823	Chr02	35853347	35854731	CCG047324.1	LOC_Os02g58670	CsbZIP68	OsbZIP24	0.2342	1.9285	0.1214
Chr2	22476477	22477251	Chr09	7871403	7873655	CCG014053.1	LOC_Os09g13570	CsbZIP67	OsbZIP71	0.1705	0.8126	0.2098
Chr2	30687015	30687072	Chr06	25041772	25044111	CCG043121.1	LOC_Os06g41770	CsbZIP66	OsbZIP50	0.147	0.4395	0.3345
Chr2	21525298	21525656	Chr09	20094122	20098653	CCG016657.2	LOC_Os09g34060	CsbZIP65	OsbZIP75	0.1016	1.027	0.099
Chr2	26231063	26231350	Chr02	4109770	4112884	CCG020858.1	LOC_Os02g07840	CsbZIP64	OsbZIP15	0.378	1.5009	0.2519
Chr2	26231063	26231350	Chr06	27299914	27302140	CCG020858.1	LOC_Os06g45140	CsbZIP64	OsbZIP52	0.2061	0.8746	0.2356
Chr2	20398445	20399473	Chr08	23234397	23240846	CCG037661.1	LOC_Os08g36790	CsbZIP63	OsbZIP66	0.2667	1.8652	0.143
Chr2	20398445	20399473	Chr09	17189976	17194013	CCG037661.1	LOC_Os09g28310	CsbZIP63	OsbZIP72	0.1497	0.7378	0.2029
Chr5	25140909	25141784	Chr08	23234397	23240846	CCG043981.1	LOC_Os08g36790	CsbZIP62	OsbZIP66	0.2313	1.8812	0.1229
Chr5	25140909	25141784	Chr09	17189976	17194013	CCG043981.1	LOC_Os09g28310	CsbZIP62	OsbZIP72	0.1618	0.7224	0.2239
Chr2	20398445	20399473	Chr09	21291988	21293452	CCG006288.1	LOC_Os09g36910	CsbZIP60	OsbZIP77	0.2499	1.3618	0.1835
Chr2	7141502	7142068	Chr02	30295609	30296118	CCG010604.1	LOC_Os02g09830	CsbZIP59	OsbZIP16	0.6789	3.1617	0.2147
Chr5	19501400	19502032	Chr09	21291988	21293452	CCG010747.1	LOC_Os09g36910	CsbZIP58	OsbZIP77	0.2576	1.4545	0.1771
Chr5	19501400	19502032	Chr08	27576137	27577054	CCG010747.1	LOC_Os08g43600	CsbZIP58	OsbZIP69	0.4502	3.0309	0.1485
Chr2	4266321	4266446	Chr02	32276591	32281563	CCG013165.1	LOC_Os02g52780	CsbZIP57	OsbZIP23	0.2319	1.5897	0.1459
Chr2	4266321	4266446	Chr06	5677080	5686126	CCG013165.1	LOC_Os06g10880	CsbZIP57	OsbZIP46	0.1726	1.4843	0.1163
Chr5	29771733	29771792	Chr02	5067166	5068042	CCG022455.1	LOC_Os02g09830	CsbZIP56	OsbZIP16	0.4898	1.5357	0.3189
Chr5	29771733	29771792	Chr06	25676966	25677490	CCG022455.1	LOC_Os06g42690	CsbZIP56	OsbZIP51	0.2883	0.8554	0.337
Chr5	29559189	29559436	Chr06	25041772	25044111	CCG022431.1	LOC_Os06g41770	CsbZIP55	OsbZIP50	0.2236	0.669	0.3342
Chr5	20603732	20603972	Chr09	20094122	20098653	CCG025728.1	LOC_Os09g34060	CsbZIP54	OsbZIP75	0.0922	0.9873	0.0933
Chr12	16744954	16745564	Chr08	23234397	23240846	CCG043010.2	LOC_Os08g36790	CsbZIP52	OsbZIP66	0.0913	0.9566	0.0954
Chr12	16744954	16745564	Chr09	17189976	17194013	CCG043010.2	LOC_Os09g28310	CsbZIP52	OsbZIP72	0.1764	1.4405	0.1225
Chr12	19691487	19691494	Chr08	27237284	27241447	CCG041617.1	LOC_Os08g43090	CsbZIP50	OsbZIP68	0.0812	0.8809	0.0921
Chr12	19691487	19691494	Chr09	20326567	20330537	CCG041617.1	LOC_Os09g34880	CsbZIP50	OsbZIP76	0.5605	1.6715	0.3353
Chr12	19567811	19567935	Chr09	20094122	20098653	CCG041600.1	LOC_Os09g34060	CsbZIP49	OsbZIP75	0.2123	1.487	0.1427
Chr18	10584832	10585449	Chr08	16372070	16374370	CCG042090.1	LOC_Os08g26880	CsbZIP48	OsbZIP65	0.1987	1.8996	0.1046
Chr12	3657537	3657695	Chr08	4505738	4508263	CCG029464.3	LOC_Os08g07970	CsbZIP47	OsbZIP64	0.2867	1.2484	0.2297
Chr18	15494509	15495405	Chr08	23234397	23240846	CCG004579.1	LOC_Os08g36790	CsbZIP46	OsbZIP66	0.1006	0.9174	0.1096
Chr18	15494509	15495405	Chr09	17189976	17194013	CCG004579.1	LOC_Os09g28310	CsbZIP46	OsbZIP72	0.1738	1.2013	0.1447
Chr18	116127751	16127865	Chr08	24083080	24084375	CCG011222.1	LOC_Os08g38020	CsbZIP45	OsbZIP67	0.2208	1.0074	0.2192
Chr18	116127751	16127865	Chr09	18122580	18123465	CCG011222.1	LOC_Os09g29820	CsbZIP45	OsbZIP73	0.3212	1.6486	0.1949
Chr18	18768662	18769071	Chr08	27237284	27241447	CCG031486.1	LOC_Os08g43090	CsbZIP44	OsbZIP68	0.1421	1.1243	0.1264
Chr18	18768662	18769071	Chr09	20326567	20330537	CCG031486.1	LOC_Os09g34880	CsbZIP44	OsbZIP76	0.7551	1.4456	0.5223
Chr12	11520456	11521119	Chr08	16372070	16374370	CCG042734.1	LOC_Os08g26880	CsbZIP43	OsbZIP65	0.2197	1.5285	0.1438
Chr12	19964178	19964297	Chr08	27576137	27577054	CCG044569.2	LOC_Os08g43600	CsbZIP42	OsbZIP69	0.4508	2.1833	0.2065
Chr20	2147343	2147438	Chr11	2560816	2563634	CCG038894.1	LOC_Os11g05640	CsbZIP41	OsbZIP80	0.1886	3.3587	0.0562
Chr20	16132400	16132784	Chr12	27197031	27197849	CCG023377.1	LOC_Os12g43790	CsbZIP40	OsbZIP89	0.2191	1.4626	0.1498
Chr20	13449010	13449459	Chr12	22967365	22968660	CCG042781.1	LOC_Os12g37410	CsbZIP39	OsbZIP87	0.0756	1.8507	0.0409
Chr1	448940	449446	Chr02	1695454	1697219	CCG007185.1	LOC_Os02g03960	CsbZIP38	OsbZIP14	0.108	1.0229	0.1056
Chr1	1795527	1796110	Chr02	4109770	4112884	CCG007018.1	LOC_Os06g45140	CsbZIP37	OsbZIP52	0.3019	2.0956	0.1441
Chr1	1795527	1796110	Chr06	27299914	27302140	CCG007018.1	LOC_Os06g45140	CsbZIP37	OsbZIP52	0.3019	2.0956	0.1441
Chr1	32646612	32646635	Chr02	30295609	30296118	CCG008548.1	LOC_Os02g49560	CsbZIP36	OsbZIP22	0.106	0.4061	0.261
Chr1	8129783	8129988	Chr10	20660761	20663311	CCG004184.1	LOC_Os10g38820	CsbZIP35	OsbZIP78	0.1023	1.7704	0.0578
Chr1	8129783	8129988	Chr03	1551426	1553821	CCG004184.1	LOC_Os03g03550	CsbZIP35	OsbZIP25	0.1725	1.2519	0.1378
Chr1	34274722	34274928	Chr02	32276591	32281563	CCG005797.1	LOC_Os02g52780	CsbZIP34	OsbZIP23	0.1512	1.4598	0.1036
Chr1	34274722	34274928	Chr06	5677080	5686126	CCG005797.1	LOC_Os06g10880	CsbZIP34	OsbZIP46	0.232	3.8353	0.0605
Chr1	2455706	2455928	Chr02	5067166	5068042	CCG007917.1	LOC_Os02g09830	CsbZIP33	OsbZIP16	0.2688	0.585	0.4596
Chr3	33735031	33735046	Chr02	35853347	35854731	CCG022186.1	LOC_Os02g58670	CsbZIP32	OsbZIP24	0.2297	1.5448	0.1487
Chr7	6569042	6569508	Chr01	3811149	3812069	CCG004495.1	LOC_Os01g07880	CsbZIP30	OsbZIP01	0.0722	0.9814	0.0736
Chr7	1167190	1167500	Chr01	6094692	6096528	CCG040685.1	LOC_Os01g11350	CsbZIP29	OsbZIP02	0.173	0.9073	0.1907
Chr20	2438767	2439340	Chr11	2939272	2942834	CCG038923.1	LOC_Os11g06170	CsbZIP28	OsbZIP81	0.1556	1.1864	0.1312
Chr20	2438767	2439340	Chr12	3153015	3156795	CCG038923.1	LOC_Os12g06520	CsbZIP28	OsbZIP84	0.0826	0.6427	0.1286
Chr9	13954888	13955109	Chr01	26800060	26805508	CCG032357.2	LOC_Os01g46970	CsbZIP27	OsbZIP05	0.1694	0.5414	0.3129
Chr9	13954888	13955109	Chr05	28334745	28339606	CCG032357.2	LOC_Os05g49420	CsbZIP27	OsbZIP45	0.3038	1.0341	0.2938
Chr9	17804825	17805091	Chr01	31728015	30730389	CCG015547.2	LOC_Os01g55150	CsbZIP26	OsbZIP06	0.0789	0.893	0.0883
Chr4	1318002	1318165	Chr01	6094692	6096528	CCG052751.1	LOC_Os01g11350	CsbZIP25	OsbZIP02	0.1951	0.8404	0.2322
Chr4	27037497	27037819	Chr01	37556674	37560104	CCG009866.1	LOC_Os01g64730	CsbZIP24	OsbZIP12	0.1682	0.9549	0.1761
Chr4	27037497	27037819	Chr05	21432457	21435725	CCG009866.1	LOC_Os05g36160	CsbZIP24	OsbZIP40	0.2546	1.5963	0.1595
Chr4	22623185	22623327	Chr01	31728015	30730389	CCG012043.2	LOC_Os01g55150	CsbZIP23	OsbZIP06	0.0882	0.9785	0.0901
Chr4	19117468	19117731	Chr01	26800060	26805508	CCG013451.2	LOC_Os01g46970	CsbZIP22	OsbZIP05	0.1811	0.7208	0.2513
Chr4	19117468	19117731	Chr05	28334745	28339606	CCG013451.2	LOC_Os05g49420	CsbZIP22	OsbZIP45	0.3622	0.9357	0.3871
Chr4	24740766	24741593	Chr01	34565292	34568209	CCG026280.1	LOC_Os01g59760	CsbZIP21	OsbZIP09	0.2032	1.0395	0.1955
Chr4	24740766	24741593	Chr05	24062649	24066043	CCG026280.1	LOC_Os05g41070	CsbZIP21	OsbZIP42	0.2029	1.503	0.135
Chr4	26742536	26743549	Chr01	37174547	37176550	CCG039071.2	LOC_Os01g64000	CsbZIP20	OsbZIP10	0.1797	1.8229	0.0986
Chr14	15231338	15231388	Chr01	37556674	37560104	CCG049786.1	LOC_Os01g64730	CsbZIP17	OsbZIP12	0.325	2.1813	0.149
Chr14	15231338	15231388	Chr05	21432457	21435725	CCG049786.1	LOC_Os05g36160	CsbZIP17	OsbZIP40	0.2161	1.2411	0.1741
Chr14	14377742	14378214	Chr05	20112800	20117103	CCG049680.2	LOC_Os05g34050	CsbZIP16	OsbZIP39	0.1565	0.4911	0.3186
Chr13	15650559	15650911	Chr01	37556674	37560104	CCG045973.1	LOC_Os01g64730	CsbZIP15	OsbZIP12	0.2432	2.0073	0.1212
Chr13	15650559	15650911	Chr05	21432457	21435725	CCG045973.1	LOC_Os05g36160	CsbZIP15	OsbZIP40	0.1615	0.9133	0.1769
Chr13	1741476	1742358	Chr05	1717707	1719158	CCG007671.1	LOC_Os05g03860	CsbZIP14	OsbZIP38	0.1956	2.9974	0.0652
Chr14	1113727	1114266	Chr05	1717707	1719158	CCG006656.1	LOC_Os05g03860	CsbZIP13	OsbZIP38	0.0985	2.9091	0.0339
Chr13	14762454	14762650	Chr05	20112800	20117103	CCG009060.1	LOC_Os05g34050	CsbZIP12	OsbZIP39	0.1406	0.5171	0.2719
Chr8	10856233	10856248	Chr03	11683444	11684335	CCG025192.1	LOC_Os03g20650	CsbZIP10	OsbZIP29	0.183	1.5067	0.1215
Chr8	10856233	10856248	Chr07	29144895	29147038	CCG025192.1	LOC_Os07g48660	CsbZIP10	OsbZIP62	0.3035	2.0734	0.1464
Chr8	10282459	10282941	Chr03	10905602	10907007	CCG025121.1	LOC_Os03g19370	CsbZIP09	OsbZIP27	0.2387	1.2279	0.1944
Chr6	28979348	28979497	Chr03	33842835	33845209	CCG012555.1	LOC_Os03g59460	CsbZIP08	OsbZIP34	0.3075	0.7736	0.3975
Chr6	9762113	9762184	Chr03	11683444	11684335	CCG039943.1	LOC_Os03g20650	CsbZIP07	OsbZIP29	0.1671	1.3724	0.1218
Chr6	9762113	9762184	Chr07	29144895	29147038	CCG039943.1	LOC_Os07g48660	CsbZIP07	OsbZIP62	0.3159	2.132	0.1481
Chr6	27158638	27159183	Chr03	31885075	31885614	CCG040740.1	LOC_Os03g56010	CsbZIP06	OsbZIP32	0.2085	1.7809	0.1171
Chr8	22591445	22591951	Chr03	26716286	26716756	CCG053814.1	LOC_Os03g47200	CsbZIP05	OsbZIP31	0.3549	1.0921	0.325
Chr8	11484781	11485241	Chr03	12452080	12456329	CCG003088.2	LOC_Os03g21800	CsbZIP04	OsbZIP30	0.0795	0.478	0.1664
Chr8	11484781	11485241	Chr07	28779885	28783937	CCG003088.2	LOC_Os07g48180	CsbZIP04	OsbZIP61	0.1497	0.7664	0.1954
Chr6	1222044	1222822	Chr10	20660761	20663311	CCG006138.1	LOC_Os10g38820	CsbZIP03	OsbZIP78	0.1867	1.0739	0.1739
Chr6	1222044	1222822	Chr03	1551426	1553821	CCG006138.1	LOC_Os03g03550	CsbZIP03	OsbZIP25	0.0991	0.846	0.1171
Chr8	26813257	26813820	Chr03	31885075	31885614	CCG019357.1	LOC_Os03g56010	CsbZIP02	OsbZIP32	0.197	2.4163	0.0815
Chr8	28599779	28599865	Chr03	33842835	33845209	CCG019667.1	LOC_Os03g59460	CsbZIP01	OsbZIP34	0.441	0.7563	0.5831
