# Supplementary material for: Comprehensive analysis of bZIP transcription factors uncovers their roles during dimorphic floret differentiation and stress response in Cleistogenes songorica
Source: BMC Genomics. 2019 Oct 22;20:760. doi: 10.1186/s12864-019-6092-4 (PMC6805689; doi:10.1186/s12864-019-6092-4)
Supplement: Supplementary file 6 — Additional file 6: Table S3. Synteny blocks of bZIP genes between C. songorica and rice genome. [file 12864_2019_6092_MOESM6_ESM.xlsx]

## Sheet: Sheet1
TableS3. Synteny blocks of bZIP genes within C. songorica genome
Region1 (C. songorica)			Region2 (C. songorica)			Gene ID		Gene Name
Chr	Start	Stop	Chr	Start	Stop	Gene 1	Gene 1	Gene 1	Gene 2	Ka	Ks	Ka/Ks
Chr16	2091133	2091240	Chr20	2147343	2147438	CCG029010.1	CCG038894.1	CsbZIP81	CsbZIP41	0.2262	2.3186	0.0975
Chr3	731764	731867	Chr8	11484781	11485241	CCG051756.1	CCG003088.2	CsbZIP71	CsbZIP04	0.164	0.8271	0.1983
Chr3	30848837	30849107	Chr2	4266321	4266446	CCG031753.2	CCG013165.1	CsbZIP69	CsbZIP57	0.3534	2.134	0.1656
Chr3	30848837	30849107	Chr18	15494509	15495405	CCG031753.2	CCG004579.1	CsbZIP69	CsbZIP46	0.4101	2.0595	0.1991
Chr5	25140909	25141784	Chr2	20398445	20399473	CCG043981.1	CCG037661.1	CsbZIP62	CsbZIP63	0.0935	0.286	0.3268
Chr5	25140909	25141784	Chr18	15494509	15495405	CCG043981.1	CCG004579.1	CsbZIP62	CsbZIP46	0.1987	1.7916	0.1109
Chr5	19501400	19502032	Chr2	20398445	20399473	CCG010747.1	CCG006288.1	CsbZIP58	CsbZIP60	0.0579	0.405	0.1429
Chr5	29771733	29771792	Chr10	23278464	23278928	CCG022455.1	CCG038540.1	CsbZIP56	CsbZIP77	0.4633	3.1452	0.1473
Chr5	29559189	29559436	Chr2	30687015	30687072	CCG022431.1	CCG043121.1	CsbZIP55	CsbZIP66	0.0552	0.1777	0.3103
Chr5	20603732	20603972	Chr2	21525298	21525656	CCG025728.1	CCG016657.2	CsbZIP54	CsbZIP65	0.0311	0.1857	0.1675
Chr12	16744954	16745564	Chr2	20398445	20399473	CCG043010.2	CCG037661.1	CsbZIP52	CsbZIP63	0.2131	2.0623	0.1033
Chr12	16744954	16745564	Chr18	15494509	15495405	CCG043010.2	CCG004579.1	CsbZIP52	CsbZIP46	0.0191	0.1685	0.1131
Chr12	16744954	16745564	Chr5	25140909	25141784	CCG043010.2	CCG043981.1	CsbZIP52	CsbZIP62	0.2088	1.716	0.1217
Chr12	19691487	19691494	Chr18	18768662	18769071	CCG041617.1	CCG031486.1	CsbZIP50	CsbZIP44	0.1207	0.4562	0.2647
Chr12	19567811	19567935	Chr2	21525298	21525656	CCG041600.1	CCG016657.2	CsbZIP49	CsbZIP65	0.2133	1.5304	0.1394
Chr12	19567811	19567935	Chr5	20603732	20603972	CCG041600.1	CCG025728.1	CsbZIP49	CsbZIP54	0.2092	1.4544	0.1439
Chr18	10584832	10585449	Chr2	22476477	22477251	CCG042090.1	CCG014053.1	CsbZIP48	CsbZIP67	0.3248	1.5292	0.2124
Chr18	15494509	15495405	Chr2	20398445	20399473	CCG004579.1	CCG037661.1	CsbZIP46	CsbZIP63	0.2819	1.6795	0.1679
Chr18	16127751	16127865	Chr2	26798260	26798683	CCG011222.1	CCG039272.1	CsbZIP45	CsbZIP84	0.3039	1.4383	0.2113
Chr12	11520456	11521119	Chr18	10584832	10585449	CCG042734.1	CCG042090.1	CsbZIP43	CsbZIP48	0.0514	0.0625	0.8234
Chr1	1795527	1796110	Chr2	26231063	26231350	CCG007018.1	CCG020858.1	CsbZIP37	CsbZIP64	0.3019	1.8664	0.1617
Chr1	32646612	32646635	Chr2	7141502	7142068	CCG008548.1	CCG010604.1	CsbZIP36	CsbZIP59	0.4666	1.8796	0.2482
Chr1	34274722	34274928	Chr2	20398445	20399473	CCG005797.1	CCG037661.1	CsbZIP34	CsbZIP63	0.5092	4.0773	0.1249
Chr1	34274722	34274928	Chr2	4266321	4266446	CCG005797.1	CCG013165.1	CsbZIP34	CsbZIP57	0.2698	2.313	0.1166
Chr1	2455706	2455928	Chr10	23278464	23278928	CCG007917.1	CCG038540.1	CsbZIP33	CsbZIP77	0.0816	0.149	0.5476
Chr1	2455706	2455928	Chr5	29771733	29771792	CCG007917.1	CCG022455.1	CsbZIP33	CsbZIP56	0.5007	1.8752	0.267
Chr3	33735031	33735046	Chr3	33650732	33650823	CCG022186.1	CCG047324.1	CsbZIP32	CsbZIP68	0.0049	0.2041	0.024
Chr20	2438767	2439340	Chr17	2112283	2112784	CCG038923.1	CCG023799.1	CsbZIP28	CsbZIP80	0.1223	1.0442	0.1172
Chr4	1318002	1318165	Chr7	1167190	1167500	CCG052751.1	CCG040685.1	CsbZIP25	CsbZIP29	0.012	0.2065	0.0583
Chr4	27037497	27037819	Chr13	15650559	15650911	CCG009866.1	CCG045973.1	CsbZIP24	CsbZIP15	0.2246	2.162	0.1039
Chr4	22623185	22623327	Chr9	17804825	17805091	CCG012043.2	CCG015547.2	CsbZIP23	CsbZIP26	0.0109	0.1911	0.0569
Chr4	19117468	19117731	Chr9	13954888	13955109	CCG013451.2	CCG032357.2	CsbZIP22	CsbZIP27	0.026	0.1298	0.2003
Chr14	15231338	15231388	Chr13	15650559	15650911	CCG049786.1	CCG045973.1	CsbZIP17	CsbZIP15	0.1089	0.3973	0.2742
Chr14	15231338	15231388	Chr4	27037497	27037819	CCG049786.1	CCG009866.1	CsbZIP17	CsbZIP24	0.2959	1.8166	0.1629
Chr14	14377742	14378214	Chr13	14762454	14762650	CCG049680.2	CCG009060.1	CsbZIP16	CsbZIP12	0.0448	0.1306	0.343
Chr14	1113727	1114266	Chr13	1741476	1742358	CCG006656.1	CCG007671.1	CsbZIP13	CsbZIP14	0.0698	0.7095	0.0984
Chr6	28979348	28979497	Chr8	28599779	28599865	CCG012555.1	CCG019667.1	CsbZIP08	CsbZIP01	0.1593	0.2394	0.6654
Chr6	28979348	28979497	Chr10	6252847	6253029	CCG012555.1	CCG036630.1	CsbZIP08	CsbZIP72	0.3511	0.672	0.5224
Chr6	9762113	9762184	Chr8	10856233	10856248	CCG039943.1	CCG025192.1	CsbZIP07	CsbZIP10	0.0926	0.2315	0.4
Chr6	27158638	27159183	Chr8	26813257	26813820	CCG040740.1	CCG019357.1	CsbZIP06	CsbZIP02	0.0888	0.501	0.1773
