# Supplementary material for: Comprehensive analysis of bZIP transcription factors uncovers their roles during dimorphic floret differentiation and stress response in Cleistogenes songorica
Source: BMC Genomics. 2019 Oct 22;20:760. doi: 10.1186/s12864-019-6092-4 (PMC6805689; doi:10.1186/s12864-019-6092-4)
Supplement: Supplementary file 7 — Additional file 7: Table S4. Cis-elememts analysis of CsbZIP genes. [file 12864_2019_6092_MOESM7_ESM.xlsx]

## Sheet: Sheet1
Table S4. cis-elememts in CsbZIP promoters
#ID	Location	GCN4_motif	CAT-box	W-box	RY-element	Circadian	GT1-motif	ABRE	TGA-element	TCA-element	TGACG-motif	ERE	GARE-motif	P-box	TATC-box	LTR	MBS	TC-repeats	WUN-motif
Csbzip1	Chr08							1						1			1		1
Csbzip2	Chr08						1	7		1	4					1	1
Csbzip3	Chr06		2					13	2		4			2		2	1
Csbzip4	Chr08							2	1		3			2			1		1
Csbzip5	Chr08		2					8	2					1		1	1
Csbzip6	Chr06		2		1			14	1	1	3					2	1	1
Csbzip7	Chr06		1	2			2	1			1			1			1
Csbzip8	Chr06		3	1			1	1	1	1								1
Csbzip9	Chr08			1			1	5			5		1					1	1
Csbzip10	Chr08		2					3	1		1			1	1	1	1
Csbzip11	Chr08		2		1			3			3		1	2	1	2	1
Csbzip12	Chr13					1		1	2	1	3					1		1	1
Csbzip13	Chr14								2		2			1				2	1
Csbzip14	Chr13		2				1		4	1	1				1	1		1
Csbzip15	Chr13						1			1	2						2
Csbzip16	Chr14							3	1		6	1				1		2	1
Csbzip17	Chr14		2				2	2			1		3
Csbzip18	Chr09		1	2				4			4	1				1	1		1
Csbzip19	Chr04										3		1	2			1
Csbzip20	Chr04		2	1		1	1	1		1	3		1	1		1	1		1
Csbzip21	Chr04		2					4		1					1
Csbzip22	Chr04		1	2				13		1	5						1
Csbzip23	Chr04		2				1	5			5					1
Csbzip24	Chr04		1	1				3			3	1	2		1		1		2
Csbzip25	Chr04						2	4	2		2				2		1
Csbzip26	Chr09		3		1		2	8			7
Csbzip27	Chr09			1	1		1	1	1	1	1						3
Csbzip28	Chr20		3					2	1	1	7			1		1			1
Csbzip29	Chr07		1			1		3		1	3	1				2
Csbzip30	Chr07		1					1			4	1							1
Csbzip31	Chr07			2			7	6	1		4					2	2
Csbzip32	Chr03		1				2	2	2	1	3
Csbzip33	Chr01			2			2	3	1		1			1			1
Csbzip34	Chr01		2					4			9		1
Csbzip35	Chr01		1		1			7			1					1
Csbzip36	Chr01			2			1			1						1	2	1
Csbzip37	Chr01							2			3
Csbzip38	Chr01		1					3			1
Csbzip39	Chr20		2				1	1			1		1			1
Csbzip40	Chr20		1	1	1			3			3		1			1	1		1
Csbzip41	Chr20			1			1	1	1		2	1				2	1	1	1
Csbzip42	Chr12			1			1	3	1		2						1
Csbzip43	Chr12		1	1				1	1		1			3
Csbzip44	Chr18							6			6	1
Csbzip45	Chr18				1	1		3			2			1			5
Csbzip46	Chr18		1				1	6			3	1					1	1
Csbzip47	Chr12		1	1				1		1	3	1		1			2
Csbzip48	Chr18							2	1	1	2			1			1		1
Csbzip49	Chr12							4	2	1	3		1	1					1
Csbzip50	Chr12		1					2			1	1	1						3
Csbzip51	Chr12		1		1			1									1
Csbzip52	Chr12		1					5	2		4					1			1
Csbzip53	Chr18		1	1			1		1		1		1			1
Csbzip54	Chr05			2				3		1	3			1
Csbzip55	Chr05		1					2			4			1
Csbzip56	Chr05			1	1			2	1		3								1
Csbzip57	Chr02		2				2	1			1					1
Csbzip58	Chr05				1		1	4		1	2	1	1	1
Csbzip59	Chr02			1				4	2		2	1					2	1
Csbzip60	Chr02						1	2
Csbzip61	Chr02								1		6						1
Csbzip62	Chr05		1					3	1		1						1
Csbzip63	Chr02			1				5			2
Csbzip64	Chr02		1				1	3	2		3					1	1
Csbzip65	Chr02		1					5	1	1	4					2	2
Csbzip66	Chr02			1				1	2		2
Csbzip67	Chr02						1	3	1		3					2
Csbzip68	Chr03		3					9			2						1
Csbzip69	Chr03		3					4		1	7		2			1
Csbzip70	Chr03		2					5	1		3		2				2
Csbzip71	Chr03			1	2			5	1		5
Csbzip72	Chr10	1						5			1				1	2	1
Csbzip73	Chr10							2	1		4								1
Csbzip74	Chr10		2					7			5					1	1		1
Csbzip75	Chr10							4		1	2					1	1
Csbzip76	Chr10	1						1			4				1	1	1
Csbzip77	Chr10			2				4	1	1	3		1	1			2	1
Csbzip78	Chr11		1	1			1	6			5			1			3	1
Csbzip79	Chr15			1				2			2
Csbzip80	Chr17		1		1			2			2						3
Csbzip81	Chr16		1	1		1	1	1		2	1				1
Csbzip82	Scaffold_825							1	1				2
Csbzip83	Scaffold_868		1			1				3		1	1	1
Csbzip84	Chr02						2		1	1	1						3
Csbzip85	Scaffold_129_ERROPOS1074154		1				2	4		1	1	1	1	1			1	1
Csbzip86	Scaffold_885						1	9	1		2	1					1

## Sheet: Sheet2
Chromosome	GCN4_motif	CAT-box	W-box	RY-element	Circadian	GT1-motif	ABRE	TGA-element	TCA-element	TGACG-motif	ERE	GARE-motif	P-box	TATC-box	LTR	MBS	TC-repeats	WUN-motif
Chr1	0	4	4	1	0	2	19	1	1	15	0	1	1	0	2	3	1	0
Chr2	0	4	3	0	0	7	24	10	2	24	1	0	0	0	5	9	1	0
Chr7	0	2	2	0	1	7	10	1	1	11	2	0	0	0	4	2	0	1
Chr8	0	6	1	1	0	2	29	4	1	16	0	2	7	2	5	6	1	3
Chr9	0	4	3	2	0	3	13	1	1	12	1	0	0	0	1	4	0	1
Chr10	2	2	2	0	0	0	23	2	2	17	0	1	1	2	5	6	1	2
Chr13	0	1	0	0	1	2	1	3	3	6	0	0	0	1	2	2	2	1
Chr17	0	1	0	1	0	0	2	0	0	2	0	0	0	0	0	3	0	0
Chr3	0	9	1	2	0	2	25	4	2	20	0	4	0	0	1	3	0	0
Chr4	0	8	4	0	1	4	30	2	3	21	1	4	3	4	2	5	0	3
Chr5	0	2	3	0	2	1	14	2	2	13	1	1	3	0	0	1	0	1
Chr6	0	8	3	1	0	3	29	4	1	8	0	0	3	0	4	3	2	0
Chr11	0	1	1	0	0	1	6	0	0	5	0	0	1	0	0	1	1	0
Chr12	0	5	3	1	0	1	17	6	2	12	2	2	5	0	1	4	0	5
Chr14	0	2	0	0	0	2	5	3	0	9	1	3	1	0	1	0	4	2
Chr15	0	1	0	0	0	0	2	0	0	2	0	0	0	0	0	0	0	0
Chr16	0	1	1	0	1	1	1	0	2	1	0	0	0	1	0	0	0	0
Chr18	0	2	1	1	1	2	17	2	1	14	2	1	2	0	1	7	1	1
Chr20	0	6	2	1	0	2	7	2	1	13	1	2	1	0	5	2	1	3

## Sheet: Sheet3
Subfamily	GCN4_motif	CAT-box	W-box	RY-element	Circadian	GT1-motif	ABRE	TGA-element	TCA-element	TGACG-motif	ERE	GARE-motif	P-box	TATC-box	LTR	MBS	TC-repeats	WUN-motif
Subfamily I	0	10	4	4	0	1	58	9	4	44	2	4	8	0	6	10	1	6
Subfamily E	0	6	0	1	1	5	24	2	2	19	1	0	0	2	4	2	0	0
Subfamily D	1	1	1	0	0	0	2	0	1	7	1	0	1	1	1	3	0	0
Subfamily H	0	3	0	0	0	0	8	0	0	12	1	1	2	0	1	2	0	2
Subfamily B	0	1	2	0	1	0	9	5	1	17	1	0	1	0	2	0	3	2
Subfamily A	0	30	8	2	2	14	74	9	9	63	5	14	7	4	8	15	1	5
Subfamily C	0	1	0	0	0	1	5	2	0	6	0	0	0	0	1	1	0	0
Subfamily S	0	15	15	5	2	22	83	23	10	56	3	5	10	2	15	26	10	7
Subfamily G	1	5	5	1	0	4	30	4	3	10	1	1	1	1	3	7	1	1
