# Supplementary material for: Comprehensive analysis of bZIP transcription factors uncovers their roles during dimorphic floret differentiation and stress response in Cleistogenes songorica
Source: BMC Genomics. 2019 Oct 22;20:760. doi: 10.1186/s12864-019-6092-4 (PMC6805689; doi:10.1186/s12864-019-6092-4)
Supplement: Supplementary file 8 — Additional file 8: Table S5. Expression pattern of CsbZIP genes in different organ. [file 12864_2019_6092_MOESM8_ESM.xlsx]

## Sheet: Expression data
Table S5. Expression pattern of CsbZIP genes in different organ
Gene ID	Gene ID	Gene Name	Leaf	Root	Seeds	CH	CL	CH_vs_CL_EBSeq_log2FC	CH_vs_CL_EBSeq_(FDR_0.05_FC_2)_regulated	GO_annotation	GO_second_level_annotation
CCG019667.1	CCG019667.1.gene	CsbZIP01	0	0.513544	5.8021	1.32683	1.01137	-0.391669
CCG019357.1	CCG019357.1.gene	CsbZIP02	0.22175	4.69543	1.54178	3.28134	3.63434	0.147408
CCG006138.1	CCG006138.1.gene	CsbZIP03	0.032992	3.06207	2.66241	2.90362	2.73122	-0.0883073
CCG003088.2	CCG003088.2.gene	CsbZIP04	7.21743	16.868	12.0722	12.1247	21.8484	0.849577
CCG053814.1	CCG053814.1.gene	CsbZIP05	0	0	0	0	0
CCG040740.1	CCG040740.1.gene	CsbZIP06	0.122015	1.58587	2.29962	1.3144	3.19385	1.28089	up	--	--
CCG039943.1	CCG039943.1.gene	CsbZIP07	0.452778	1.32851	0.0960397	0.134193	0.135999
CCG012555.1	CCG012555.1.gene	CsbZIP08	0.127548	0.855741	10.9858	1.53653	1.88891	0.297886
CCG025121.1	CCG025121.1.gene	CsbZIP09	0	1.22986	0.012196	0	0
CCG025192.1	CCG025192.1.gene	CsbZIP10	2.37811	1.63009	0.647029	0.789547	1.43983	0.866802
CCG009324.1	CCG009324.1.gene	CsbZIP11	0.296534	0.204118	0.587628	0.140415	0
CCG009060.1	CCG009060.1.gene	CsbZIP12	13.1199	10.9979	13.4565	5.98571	9.5814	0.678714
CCG006656.1	CCG006656.1.gene	CsbZIP13	140.033	824.423	197.099	178.742	252.208	0.496739
CCG007671.1	CCG007671.1.gene	CsbZIP14	33.075	321.827	38.1425	28.0654	91.1934	1.70014	up	Molecular Function: sequence-specific DNA binding transcription factor activity (GO:0003700);; Cellular Component: nucleus (GO:0005634);; Biological Process: regulation of transcription, DNA-templated (GO:0006355);; Cellular Component: plastid (GO:0009536);; Molecular Function: sequence-specific DNA binding (GO:0043565);;	molecular function: nucleic acid binding transcription factor activity (GO:0001071);; biological process: biological regulation (GO:0065007);; cellular component: cell (GO:0005623);; cellular component: organelle (GO:0043226);; cellular component: cell part (GO:0044464);; molecular function: binding (GO:0005488)
CCG045973.1	CCG045973.1.gene	CsbZIP15	4.94986	20.4049	9.44188	5.41668	7.25522	0.42161
CCG049680.2	CCG049680.2.gene	CsbZIP16	7.77351	7.42339	10.8531	11.4043	10.4272	-0.129228
CCG049786.1	CCG049786.1.gene	CsbZIP17	4.95671	5.99551	3.99007	3.09497	2.05614	-0.589987
CCG032262.1	CCG032262.1.gene	CsbZIP18	2.99975	15.8239	10.1494	15.5052	38.7553	1.32164	up	Molecular Function: sequence-specific DNA binding transcription factor activity (GO:0003700);; Biological Process: regulation of transcription, DNA-templated (GO:0006355);; Molecular Function: sequence-specific DNA binding (GO:0043565);;	molecular function: nucleic acid binding transcription factor activity (GO:0001071);; biological process: biological regulation (GO:0065007);; molecular function: binding (GO:0005488)
CCG029580.2	CCG029580.2.gene	CsbZIP19	1.60154	0.523925	2.28252	1.79857	1.74583	-0.0429381
CCG039071.2	CCG039071.2.gene	CsbZIP20	0.085386	0.0334957	36.3242	1.64918	0.449222	-1.87624	down	Molecular Function: sequence-specific DNA binding transcription factor activity (GO:0003700);; Cellular Component: nucleus (GO:0005634);; Biological Process: regulation of transcription, DNA-templated (GO:0006355);; Biological Process: response to cold (GO:0009409);; Biological Process: response to water deprivation (GO:0009414);; Biological Process: response to salt stress (GO:0009651);; Biologi…	molecular function: nucleic acid binding transcription factor activity (GO:0001071);; biological process: biological regulation (GO:0065007);; cellular component: cell (GO:0005623);; cellular component: organelle (GO:0043226);; cellular component: cell part (GO:0044464);; biological process: response to stimulus (GO:0050896);; biological process: developmental process (GO:0032502);; biological pr…
CCG026280.1	CCG026280.1.gene	CsbZIP21	2.1035	8.77607	3.89398	6.19205	8.92738	0.52782
CCG013451.2	CCG013451.2.gene	CsbZIP22	0.822511	8.19584	2.09063	12.5944	14.4253	0.195821
CCG012043.2	CCG012043.2.gene	CsbZIP23	0	4.6205	4.14186	2.71819	7.11445	1.38811	up	Molecular Function: DNA binding (GO:0003677);;	molecular function: binding (GO:0005488)
CCG009866.1	CCG009866.1.gene	CsbZIP24	8.64099	29.3951	10.7988	22.6499	20.5872	-0.137754
CCG052751.1	CCG052751.1.gene	CsbZIP25	1.10213	2.58152	8.06221	3.73078	6.29299	0.75427
CCG015547.2	CCG015547.2.gene	CsbZIP26	0	13.6519	9.60525	0.618066	1.51623	1.29465	up	Molecular Function: sequence-specific DNA binding transcription factor activity (GO:0003700);; Cellular Component: nucleus (GO:0005634);; Biological Process: regulation of transcription, DNA-templated (GO:0006355);; Molecular Function: sequence-specific DNA binding (GO:0043565);;	molecular function: nucleic acid binding transcription factor activity (GO:0001071);; biological process: biological regulation (GO:0065007);; cellular component: cell (GO:0005623);; cellular component: organelle (GO:0043226);; cellular component: cell part (GO:0044464);; molecular function: binding (GO:0005488)
CCG032357.2	CCG032357.2.gene	CsbZIP27	0.670661	8.94713	3.85772	12.7243	19.7769	0.636235
CCG038923.1	CCG038923.1.gene	CsbZIP28	3.67691	5.38989	6.0593	22.5212	24.1149	0.0986434
CCG040685.1	CCG040685.1.gene	CsbZIP29	0.0668383	6.18543	7.3214	12.2156	24.5488	1.00692	up	Molecular Function: sequence-specific DNA binding transcription factor activity (GO:0003700);; Cellular Component: nucleus (GO:0005634);; Biological Process: regulation of transcription, DNA-templated (GO:0006355);; Molecular Function: sequence-specific DNA binding (GO:0043565);;	molecular function: nucleic acid binding transcription factor activity (GO:0001071);; biological process: biological regulation (GO:0065007);; cellular component: cell (GO:0005623);; cellular component: organelle (GO:0043226);; cellular component: cell part (GO:0044464);; molecular function: binding (GO:0005488)
CCG004495.1	CCG004495.1.gene	CsbZIP30	67.0312	78.2902	76.8976	14.7212	20.2025	0.45664
CCG043230.1	CCG043230.1.gene	CsbZIP31	0.924564	44.1964	0.536621	0.165758	0.18805
CCG022186.1	CCG022186.1.gene	CsbZIP32	11.0304	1.67196	9.44362	18.8419	22.0699	0.228135
CCG007917.1	CCG007917.1.gene	CsbZIP33	0.171894	1.07737	0.638683	7.28106	6.69221	-0.121664
CCG005797.1	CCG005797.1.gene	CsbZIP34	5.04462	8.17027	4.16031	27.4979	37.9245	0.463808
CCG004184.1	CCG004184.1.gene	CsbZIP35	0.13674	3.3548	6.51344	5.72341	6.39197	0.159384
CCG008548.1	CCG008548.1.gene	CsbZIP36	0	0.242418	1.05092	0.760667	8.52066	3.48563	up	Molecular Function: sequence-specific DNA binding transcription factor activity (GO:0003700);; Biological Process: regulation of transcription, DNA-templated (GO:0006355);; Molecular Function: sequence-specific DNA binding (GO:0043565);;	molecular function: nucleic acid binding transcription factor activity (GO:0001071);; biological process: biological regulation (GO:0065007);; molecular function: binding (GO:0005488)
CCG007018.1	CCG007018.1.gene	CsbZIP37	4.17851	19.9886	2.28764	4.90897	5.36676	0.128633
CCG007185.1	CCG007185.1.gene	CsbZIP38	60.2744	72.1131	31.1305	17.644	25.3047	0.520225
CCG042781.1	CCG042781.1.gene	CsbZIP39	0.196355	188.044	0.273656	0.07947	0.087964
CCG023377.1	CCG023377.1.gene	CsbZIP40	3.51398	0.832022	1.01121	0.388508	0.879445
CCG038894.1	CCG038894.1.gene	CsbZIP41	0	4.77604	6.11979	1.28955	1.67223	0.374914
CCG044569.2	CCG044569.2.gene	CsbZIP42	2.06313	4.35537	1.42383	1.49878	1.21192	-0.306498
CCG042734.1	CCG042734.1.gene	CsbZIP43	5.59192	30.7825	0.844573	25.9783	15.1318	-0.779728
CCG031486.1	CCG031486.1.gene	CsbZIP44	4.27788	11.8456	9.12252	10.3842	19.2653	0.891616
CCG011222.1	CCG011222.1.gene	CsbZIP45	1.17539	8.00926	0.387478	2.09389	1.90991	-0.13268
CCG004579.1	CCG004579.1.gene	CsbZIP46	5.4464	20.2215	15.7643	18.9823	21.0775	0.151051
CCG029464.3	CCG029464.3.gene	CsbZIP47	6.98298	37.4762	9.65662	17.183	17.7156	0.0440388
CCG042090.1	CCG042090.1.gene	CsbZIP48	11.4091	116.576	8.4919	68.1451	39.4957	-0.786913
CCG041600.1	CCG041600.1.gene	CsbZIP49	0.650186	0.443604	0.194749	4.66439	0.284738	-4.03398	down	Molecular Function: DNA binding (GO:0003677);; Biological Process: transcription, DNA-templated (GO:0006351);;	molecular function: binding (GO:0005488);; biological process: metabolic process (GO:0008152);; biological process: cellular process (GO:0009987)
CCG041617.1	CCG041617.1.gene	CsbZIP50	3.99514	6.25228	7.56642	9.54807	13.8076	0.532184
CCG010410.1	CCG010410.1.gene	CsbZIP51	0	0.113161	0.0612107	0.454322	0
CCG043010.2	CCG043010.2.gene	CsbZIP52	8.38679	28.2634	15.5175	14.4742	25.8595	0.837214
CCG038310.1	CCG038310.1.gene	CsbZIP53	0	0.0285983	0	0.65938	0
CCG025728.1	CCG025728.1.gene	CsbZIP54	15.326	6.6531	12.1613	12.2093	14.4356	0.241653
CCG022431.1	CCG022431.1.gene	CsbZIP55	21.3057	75.1593	31.2254	36.113	50.3543	0.479597
CCG022455.1	CCG022455.1.gene	CsbZIP56	5.20865	4.93714	5.7926	0.450392	1.01985	1.17911	up	--	--
CCG013165.1	CCG013165.1.gene	CsbZIP57	1.30697	3.31247	5.78739	10.6857	32.7112	1.61411	up	Molecular Function: sequence-specific DNA binding transcription factor activity (GO:0003700);; Biological Process: regulation of transcription, DNA-templated (GO:0006355);; Molecular Function: sequence-specific DNA binding (GO:0043565);;	molecular function: nucleic acid binding transcription factor activity (GO:0001071);; biological process: biological regulation (GO:0065007);; molecular function: binding (GO:0005488)
CCG010747.1	CCG010747.1.gene	CsbZIP58	0.680368	7.28561	3.87494	0.710829	2.75279	1.95332	up	--	--
CCG010604.1	CCG010604.1.gene	CsbZIP59	0	0.200661	0.726623	3.99706	11.8316	1.56563	up	--	--
CCG006288.1	CCG006288.1.gene	CsbZIP60	2.39215	10.077	0.49362	0.289113	1.34173	2.21439	up	--	--
CCG049099.1	CCG049099.1.gene	CsbZIP61	0.209676	2.3827	0.309112	0.203346	0
CCG043981.1	CCG043981.1.gene	CsbZIP62	13.0462	8.14024	3.23988	1.54889	3.54971	1.19647	up	--	--
CCG037661.1	CCG037661.1.gene	CsbZIP63	21.6498	8.58065	8.36652	19.2081	36.326	0.919288
CCG020858.1	CCG020858.1.gene	CsbZIP64	41.5199	33.1495	8.6273	40.7881	11.3886	-1.84056	down	Molecular Function: DNA binding (GO:0003677);; Cellular Component: nucleus (GO:0005634);; Biological Process: regulation of transcription, DNA-templated (GO:0006355);;	molecular function: binding (GO:0005488);; cellular component: cell (GO:0005623);; cellular component: organelle (GO:0043226);; cellular component: cell part (GO:0044464);; biological process: biological regulation (GO:0065007)
CCG016657.2	CCG016657.2.gene	CsbZIP65	5.66515	12.9988	5.62977	7.30546	8.16407	0.160314
CCG043121.1	CCG043121.1.gene	CsbZIP66	7.63163	37.1441	31.0134	55.1996	47.1061	-0.228744
CCG014053.1	CCG014053.1.gene	CsbZIP67	13.0459	18.1108	20.5125	5.37544	9.55699	0.830173
CCG047324.1	CCG047324.1.gene	CsbZIP68	40.7003	8.19834	26.1259	21.3091	31.7257	0.574185
CCG031753.2	CCG031753.2.gene	CsbZIP69	2.14246	7.20639	2.87936	31.7072	32.4341	0.0327032
CCG051718.1	CCG051718.1.gene	CsbZIP70	0.405982	9.48012	1.40013	0.049695	2.04145	5.36035	up	--	--
CCG051756.1	CCG051756.1.gene	CsbZIP71	3.41527	8.17167	9.24544	9.27932	7.96012	-0.221229
CCG036630.1	CCG036630.1.gene	CsbZIP72	5.64549	8.84469	7.45715	14.7627	22.5049	0.608286
CCG021132.1	CCG021132.1.gene	CsbZIP73	0	3.02884	0.10812	12.7405	6.23908	-1.03001	down	--	--
CCG019996.1	CCG019996.1.gene	CsbZIP74	4.47899	0.064375	6.48057	2.43093	4.65724	0.937966
CCG000889.1	CCG000889.1.gene	CsbZIP75	0.01125	10.5825	17.8601	1.04962	8.72359	3.05505	up	Molecular Function: sequence-specific DNA binding transcription factor activity (GO:0003700);; Cellular Component: nucleus (GO:0005634);; Biological Process: regulation of transcription, DNA-templated (GO:0006355);; Molecular Function: sequence-specific DNA binding (GO:0043565);;	molecular function: nucleic acid binding transcription factor activity (GO:0001071);; biological process: biological regulation (GO:0065007);; cellular component: cell (GO:0005623);; cellular component: organelle (GO:0043226);; cellular component: cell part (GO:0044464);; molecular function: binding (GO:0005488)
CCG038508.1	CCG038508.1.gene	CsbZIP76	0.967995	6.82165	2.75192	4.21943	0.668544	-2.65795	down	Biological Process: transcription, DNA-templated (GO:0006351);;	biological process: metabolic process (GO:0008152);; biological process: cellular process (GO:0009987)
CCG038540.1	CCG038540.1.gene	CsbZIP77	0	4.98299	0.5951	7.5781	5.5511	-0.449063
CCG010304.1	CCG010304.1.gene	CsbZIP78	0.317015	3.35076	5.52611	2.59379	3.84558	0.568139
CCG020360.1	CCG020360.1.gene	CsbZIP79	8.16785	20.5584	15.6921	23.8845	15.6362	-0.611189
CCG023799.1	CCG023799.1.gene	CsbZIP80	16.4598	16.1128	22.3931	43.9909	51.7731	0.234998
CCG029010.1	CCG029010.1.gene	CsbZIP81	0.0297307	4.46741	52.0104	0.236233	0.13316
CCG050564.1	CCG050564.1.gene	CsbZIP82	0.0433087	0.287733	2.05836	0.361684	1.11116	1.61927	up	--	--
CCG051480.1	CCG051480.1.gene	CsbZIP83	0.235952	0.227149	0.241017	0.097139	0.508966
CCG039272.1	CCG039272.1.gene	CsbZIP84	1.33806	25.4487	0.520029	0	0.671777
CCG005580.1	CCG005580.1.gene	CsbZIP85	1.05566	4.95839	12.3448	0.972611	0.884109
CCG052155.2	CCG052155.2.gene	CsbZIP86	3.87217	6.01625	5.43264	7.14179	12.2474	0.778117
