# Supplementary material for: Comprehensive analysis of bZIP transcription factors uncovers their roles during dimorphic floret differentiation and stress response in Cleistogenes songorica
Source: BMC Genomics. 2019 Oct 22;20:760. doi: 10.1186/s12864-019-6092-4 (PMC6805689; doi:10.1186/s12864-019-6092-4)
Supplement: Supplementary file 9 — Additional file 9: Table S6. Go enrichment of DEG between CH and CL flowers. [file 12864_2019_6092_MOESM9_ESM.xlsx]

## Sheet: Sheet1
Table S6. Go enrichment of DEG between CH and CL flowers.
GO.ID	Term	Significant	KS
GO:0006355	regulation of transcription, DNA-templat...	9	0.00274
GO:0010467	gene expression	11	0.08713
GO:0009725	response to hormone	1	0.08973
GO:0034654	nucleobase-containing compound biosynthe...	11	0.09334
GO:0009719	response to endogenous stimulus	1	0.09605
GO:0044271	cellular nitrogen compound biosynthetic ...	11	0.10922
GO:0010033	response to organic substance	1	0.14092
GO:0018130	heterocycle biosynthetic process	11	0.15615
GO:0009651	response to salt stress	1	0.16009
GO:0016070	RNA metabolic process	11	0.16018
GO:0019438	aromatic compound biosynthetic process	11	0.17022
GO:0009409	response to cold	1	0.20527
GO:0006970	response to osmotic stress	1	0.21965
GO:0032774	RNA biosynthetic process	11	0.23124
GO:0007275	multicellular organismal development	1	0.23529
GO:0080090	regulation of primary metabolic process	9	0.25113
GO:0001101	response to acid chemical	1	0.26119
GO:0006351	transcription, DNA-templated	11	0.29383
GO:0032502	developmental process	1	0.29419
GO:0048856	anatomical structure development	1	0.29761
GO:0044260	cellular macromolecule metabolic process	11	0.29979
GO:2000112	regulation of cellular macromolecule bio...	9	0.31573
GO:0010556	regulation of macromolecule biosynthetic...	9	0.31573
GO:0044707	single-multicellular organism process	1	0.31836
GO:0050896	response to stimulus	1	0.32203
GO:0044237	cellular metabolic process	11	0.32708
GO:0042221	response to chemical	1	0.3428
GO:0044767	single-organism developmental process	1	0.34696
GO:0009415	response to water	1	0.35243
GO:0009414	response to water deprivation	1	0.38139
GO:0006950	response to stress	1	0.38319
GO:0043170	macromolecule metabolic process	11	0.40057
GO:0009628	response to abiotic stimulus	1	0.40091
GO:0009266	response to temperature stimulus	1	0.40934
GO:1901362	organic cyclic compound biosynthetic pro...	11	0.40959
GO:0032501	multicellular organismal process	1	0.45008
GO:0044699	single-organism process	1	0.5036
GO:0009059	macromolecule biosynthetic process	11	0.5036
GO:0034645	cellular macromolecule biosynthetic proc...	11	0.5183
GO:0019219	regulation of nucleobase-containing comp...	9	0.5276
GO:1901700	response to oxygen-containing compound	1	0.56858
GO:0051171	regulation of nitrogen compound metaboli...	9	0.57063
GO:0033993	response to lipid	1	0.60031
GO:0010468	regulation of gene expression	9	0.62432
GO:0019222	regulation of metabolic process	9	0.66322
GO:0048229	gametophyte development	1	0.69465
GO:0009987	cellular process	11	0.71894
GO:0050794	regulation of cellular process	9	0.72267
GO:0097305	response to alcohol	1	0.72569
GO:0010152	pollen maturation	1	0.73999
GO:0009555	pollen development	1	0.75467
GO:0006725	cellular aromatic compound metabolic pro...	11	0.76267
GO:0009737	response to abscisic acid	1	0.76972
GO:0009889	regulation of biosynthetic process	9	0.77172
GO:0046483	heterocycle metabolic process	11	0.80147
GO:0060255	regulation of macromolecule metabolic pr...	9	0.80485
GO:0006807	nitrogen compound metabolic process	11	0.80728
GO:0031326	regulation of cellular biosynthetic proc...	9	0.83772
GO:0051252	regulation of RNA metabolic process	9	0.83799
GO:0044249	cellular biosynthetic process	11	0.85802
GO:0071704	organic substance metabolic process	11	0.86713
GO:0044238	primary metabolic process	11	0.86826
GO:0010035	response to inorganic substance	1	0.87272
GO:0008152	metabolic process	11	0.87831
GO:1901360	organic cyclic compound metabolic proces...	11	0.88445
GO:0031323	regulation of cellular metabolic process	9	0.88507
GO:0006139	nucleobase-containing compound metabolic...	11	0.88636
GO:0009058	biosynthetic process	11	0.91309
GO:0034641	cellular nitrogen compound metabolic pro...	11	0.91475
GO:0021700	developmental maturation	1	0.92602
GO:0050789	regulation of biological process	9	0.93021
GO:1901576	organic substance biosynthetic process	11	0.94207
GO:0065007	biological regulation	9	0.94894
GO:0090304	nucleic acid metabolic process	11	0.99263
GO:0008150	biological_process	11	1
GO:2001141	regulation of RNA biosynthetic process	9	1

## Sheet: Sheet2
#GO_classify1	GO_classify2	GO_ID	gene_number	Selected_gene_ID
biological process	biological regulation	GO:0065007	9	CCG015547.2.gene	CCG008548.1.gene	CCG013165.1.gene	CCG020858.1.gene	CCG032262.1.gene	CCG007671.1.gene	CCG000889.1.gene	CCG039071.2.gene	CCG040685.1.gene
biological process	cellular process	GO:0009987	2	CCG038508.1.gene	CCG041600.1.gene
biological process	developmental process	GO:0032502	1	CCG039071.2.gene
biological process	metabolic process	GO:0008152	2	CCG041600.1.gene	CCG038508.1.gene
biological process	response to stimulus	GO:0050896	1	CCG039071.2.gene
biological process	single-organism process	GO:0044699	1	CCG039071.2.gene
cellular component	cell	GO:0005623	6	CCG039071.2.gene	CCG015547.2.gene	CCG040685.1.gene	CCG020858.1.gene	CCG007671.1.gene	CCG000889.1.gene
cellular component	cell part	GO:0044464	6	CCG015547.2.gene	CCG039071.2.gene	CCG040685.1.gene	CCG020858.1.gene	CCG007671.1.gene	CCG000889.1.gene
cellular component	organelle	GO:0043226	6	CCG000889.1.gene	CCG007671.1.gene	CCG020858.1.gene	CCG015547.2.gene	CCG039071.2.gene	CCG040685.1.gene
molecular function	binding	GO:0005488	11	CCG012043.2.gene	CCG039071.2.gene	CCG040685.1.gene	CCG041600.1.gene	CCG000889.1.gene	CCG007671.1.gene	CCG032262.1.gene	CCG013165.1.gene	CCG020858.1.gene	CCG015547.2.gene	CCG008548.1.gene
molecular function	nucleic acid binding transcription factor activity	GO:0001071	8	CCG039071.2.gene	CCG040685.1.gene	CCG000889.1.gene	CCG007671.1.gene	CCG013165.1.gene	CCG032262.1.gene	CCG015547.2.gene	CCG008548.1.gene
