# Supplementary material for: Comprehensive analysis of bZIP transcription factors uncovers their roles during dimorphic floret differentiation and stress response in Cleistogenes songorica
Source: BMC Genomics. 2019 Oct 22;20:760. doi: 10.1186/s12864-019-6092-4 (PMC6805689; doi:10.1186/s12864-019-6092-4)
Supplement: Supplementary file 10 — Additional file 10 Table S7. Gene list and Go annotation of co-expression genes with selected CsbZIP gene involved in CL flower development. [file 12864_2019_6092_MOESM10_ESM.xlsx]

## Sheet: Gene list
Table S7. Gene list and Go annotation of co-expression genes with selected CsbZIP gene involved in CL flower development.
Gene ID	Gene ID
CsbZIP20	CsbZIP82
CsbZIP57	CsbZIP59
CsbZIP57	CsbZIP59
CsbZIP82	CsbZIP20
CsbZIP57	CsbZIP20
CsbZIP20	CCG054213.1
CsbZIP82	CCG054213.1
CsbZIP20	CCG054107.1
CsbZIP82	CCG054107.1
CsbZIP20	CCG054103.3
CsbZIP20	CCG054096.1
CsbZIP82	CCG054096.1
CsbZIP20	CCG054057.1
CsbZIP82	CCG054057.1
CsbZIP59	CCG054011.1
CsbZIP57	CCG054011.1
CsbZIP20	CCG053877.1
CsbZIP20	CCG053833.1
CsbZIP20	CCG053819.1
CsbZIP82	CCG053819.1
CsbZIP59	CCG053674.1
CsbZIP59	CCG053638.1
CsbZIP57	CCG053638.1
CsbZIP59	CCG053633.1
CsbZIP57	CCG053633.1
CsbZIP59	CCG053615.1
CsbZIP20	CCG053514.1
CsbZIP82	CCG053514.1
CsbZIP59	CCG053508.1
CsbZIP20	CCG053484.1
CsbZIP20	CCG053458.1
CsbZIP82	CCG053458.1
CsbZIP20	CCG053455.1
CsbZIP82	CCG053455.1
CsbZIP20	CCG053428.1
CsbZIP59	CCG053148.1
CsbZIP57	CCG053148.1
CsbZIP20	CCG053048.1
CsbZIP82	CCG053048.1
CsbZIP20	CCG053015.1
CsbZIP59	CCG052982.1
CsbZIP57	CCG052982.1
CsbZIP20	CCG052925.1
CsbZIP59	CCG052838.1
CsbZIP57	CCG052838.1
CsbZIP20	CCG052826.1
CsbZIP20	CCG052809.1
CsbZIP82	CCG052809.1
CsbZIP20	CCG052683.1
CsbZIP82	CCG052683.1
CsbZIP20	CCG052678.1
CsbZIP20	CCG052307.1
CsbZIP59	CCG052306.1
CsbZIP57	CCG052306.1
CsbZIP59	CCG052304.1
CsbZIP57	CCG052304.1
CsbZIP59	CCG052205.1
CsbZIP57	CCG052205.1
CsbZIP59	CCG052152.1
CsbZIP57	CCG052152.1
CsbZIP59	CCG052134.1
CsbZIP57	CCG052134.1
CsbZIP59	CCG052131.1
CsbZIP57	CCG052131.1
CsbZIP20	CCG052042.2
CsbZIP82	CCG052042.2
CsbZIP59	CCG052014.1
CsbZIP20	CCG051998.3
CsbZIP20	CCG051956.1
CsbZIP20	CCG051944.1
CsbZIP20	CCG051880.1
CsbZIP82	CCG051880.1
CsbZIP20	CCG051837.1
CsbZIP20	CCG051836.1
CsbZIP20	CCG051820.1
CsbZIP82	CCG051820.1
CsbZIP20	CCG051779.1
CsbZIP82	CCG051779.1
CsbZIP59	CCG051747.1
CsbZIP57	CCG051747.1
CsbZIP20	CCG051722.1
CsbZIP82	CCG051722.1
CsbZIP20	CCG051705.1
CsbZIP20	CCG051593.1
CsbZIP82	CCG051593.1
CsbZIP20	CCG051537.1
CsbZIP20	CCG051427.1
CsbZIP82	CCG051427.1
CsbZIP20	CCG051418.1
CsbZIP82	CCG051418.1
CsbZIP20	CCG051303.2
CsbZIP20	CCG051280.1
CsbZIP82	CCG051280.1
CsbZIP59	CCG051248.1
CsbZIP20	CCG051222.1
CsbZIP59	CCG051145.1
CsbZIP20	CCG051131.1
CsbZIP82	CCG051131.1
CsbZIP59	CCG051104.1
CsbZIP20	CCG051035.1
CsbZIP82	CCG051035.1
CsbZIP20	CCG051022.1
CsbZIP82	CCG051022.1
CsbZIP59	CCG050844.1
CsbZIP20	CCG050830.2
CsbZIP82	CCG050830.2
CsbZIP20	CCG050791.1
CsbZIP20	CCG050761.1
CsbZIP20	CCG050726.1
CsbZIP59	CCG050685.1
CsbZIP57	CCG050685.1
CsbZIP20	CCG050658.1
CsbZIP82	CCG050658.1
CsbZIP20	CCG050609.3
CsbZIP82	CCG050609.3
CsbZIP59	CCG050589.1
CsbZIP57	CCG050589.1
CsbZIP20	CCG050583.1
CsbZIP82	CCG050583.1
CsbZIP59	CCG050538.1
CsbZIP57	CCG050538.1
CsbZIP59	CCG050312.1
CsbZIP57	CCG050312.1
CsbZIP20	CCG050297.1
CsbZIP20	CCG050259.2
CsbZIP82	CCG050259.2
CsbZIP20	CCG050100.2
CsbZIP82	CCG050100.2
CsbZIP59	CCG050037.1
CsbZIP57	CCG050037.1
CsbZIP59	CCG050001.2
CsbZIP20	CCG049985.1
CsbZIP82	CCG049985.1
CsbZIP59	CCG049958.1
CsbZIP57	CCG049958.1
CsbZIP20	CCG049781.1
CsbZIP59	CCG049652.1
CsbZIP57	CCG049652.1
CsbZIP20	CCG049572.1
CsbZIP20	CCG049567.1
CsbZIP82	CCG049567.1
CsbZIP59	CCG049548.1
CsbZIP57	CCG049548.1
CsbZIP20	CCG049497.6
CsbZIP59	CCG049460.1
CsbZIP57	CCG049460.1
CsbZIP20	CCG049372.1
CsbZIP20	CCG049370.1
CsbZIP82	CCG049370.1
CsbZIP20	CCG049245.2
CsbZIP82	CCG049245.2
CsbZIP20	CCG049243.1
CsbZIP82	CCG049243.1
CsbZIP20	CCG049236.1
CsbZIP82	CCG049236.1
CsbZIP20	CCG049146.2
CsbZIP20	CCG049131.1
CsbZIP82	CCG049131.1
CsbZIP20	CCG048973.1
CsbZIP82	CCG048973.1
CsbZIP20	CCG048907.1
CsbZIP20	CCG048853.3
CsbZIP20	CCG048822.1
CsbZIP82	CCG048822.1
CsbZIP20	CCG048673.1
CsbZIP82	CCG048673.1
CsbZIP20	CCG048657.1
CsbZIP20	CCG048620.1
CsbZIP59	CCG048583.1
CsbZIP57	CCG048583.1
CsbZIP20	CCG048570.2
CsbZIP82	CCG048570.2
CsbZIP20	CCG048530.1
CsbZIP82	CCG048530.1
CsbZIP59	CCG048460.1
CsbZIP20	CCG048452.1
CsbZIP20	CCG048361.1
CsbZIP82	CCG048361.1
CsbZIP20	CCG048303.1
CsbZIP20	CCG048199.1
CsbZIP20	CCG048182.1
CsbZIP82	CCG048182.1
CsbZIP20	CCG048142.1
CsbZIP20	CCG048137.1
CsbZIP82	CCG048137.1
CsbZIP20	CCG048097.1
CsbZIP20	CCG048089.1
CsbZIP20	CCG048061.1
CsbZIP20	CCG047943.1
CsbZIP20	CCG047938.1
CsbZIP59	CCG047919.1
CsbZIP57	CCG047919.1
CsbZIP59	CCG047826.1
CsbZIP57	CCG047826.1
CsbZIP20	CCG047696.1
CsbZIP20	CCG047668.1
CsbZIP82	CCG047668.1
CsbZIP20	CCG047638.2
CsbZIP82	CCG047638.2
CsbZIP20	CCG047542.1
CsbZIP20	CCG047527.1
CsbZIP82	CCG047527.1
CsbZIP20	CCG047516.1
CsbZIP59	CCG047415.1
CsbZIP57	CCG047415.1
CsbZIP20	CCG047363.3
CsbZIP59	CCG047313.1
CsbZIP57	CCG047313.1
CsbZIP20	CCG047282.1
CsbZIP20	CCG047204.1
CsbZIP82	CCG047204.1
CsbZIP20	CCG047137.2
CsbZIP82	CCG047137.2
CsbZIP20	CCG046946.1
CsbZIP20	CCG046905.3
CsbZIP59	CCG046862.1
CsbZIP57	CCG046862.1
CsbZIP59	CCG046837.1
CsbZIP57	CCG046837.1
CsbZIP20	CCG046661.1
CsbZIP82	CCG046661.1
CsbZIP20	CCG046633.1
CsbZIP82	CCG046633.1
CsbZIP20	CCG046603.1
CsbZIP20	CCG046592.1
CsbZIP82	CCG046592.1
CsbZIP20	CCG046487.1
CsbZIP82	CCG046487.1
CsbZIP20	CCG046456.2
CsbZIP20	CCG046441.1
CsbZIP82	CCG046441.1
CsbZIP59	CCG046373.1
CsbZIP57	CCG046373.1
CsbZIP59	CCG046372.1
CsbZIP57	CCG046372.1
CsbZIP20	CCG046353.1
CsbZIP82	CCG046353.1
CsbZIP59	CCG046224.1
CsbZIP57	CCG046224.1
CsbZIP20	CCG046195.1
CsbZIP82	CCG046195.1
CsbZIP20	CCG046135.1
CsbZIP82	CCG046135.1
CsbZIP20	CCG046030.1
CsbZIP59	CCG045933.1
CsbZIP57	CCG045933.1
CsbZIP20	CCG045924.1
CsbZIP59	CCG045854.1
CsbZIP20	CCG045747.1
CsbZIP20	CCG045698.1
CsbZIP82	CCG045698.1
CsbZIP20	CCG045695.1
CsbZIP20	CCG045649.1
CsbZIP82	CCG045649.1
CsbZIP20	CCG045620.1
CsbZIP20	CCG045570.1
CsbZIP82	CCG045570.1
CsbZIP20	CCG045490.1
CsbZIP82	CCG045490.1
CsbZIP20	CCG045455.1
CsbZIP82	CCG045455.1
CsbZIP20	CCG045417.1
CsbZIP20	CCG045369.1
CsbZIP82	CCG045369.1
CsbZIP20	CCG045354.1
CsbZIP82	CCG045354.1
CsbZIP20	CCG045130.1
CsbZIP20	CCG045110.1
CsbZIP59	CCG045106.1
CsbZIP57	CCG045106.1
CsbZIP20	CCG044983.1
CsbZIP82	CCG044983.1
CsbZIP59	CCG044960.1
CsbZIP57	CCG044960.1
CsbZIP20	CCG044860.1
CsbZIP20	CCG044823.1
CsbZIP82	CCG044823.1
CsbZIP20	CCG044775.1
CsbZIP82	CCG044775.1
CsbZIP20	CCG044768.1
CsbZIP82	CCG044768.1
CsbZIP59	CCG044691.1
CsbZIP57	CCG044691.1
CsbZIP20	CCG044613.1
CsbZIP82	CCG044613.1
CsbZIP20	CCG044504.1
CsbZIP59	CCG044449.1
CsbZIP57	CCG044449.1
CsbZIP20	CCG044374.1
CsbZIP82	CCG044374.1
CsbZIP20	CCG044371.1
CsbZIP82	CCG044371.1
CsbZIP20	CCG044309.1
CsbZIP20	CCG044213.2
CsbZIP82	CCG044213.2
CsbZIP20	CCG044150.1
CsbZIP82	CCG044150.1
CsbZIP20	CCG044086.1
CsbZIP82	CCG044086.1
CsbZIP59	CCG044014.2
CsbZIP20	CCG043969.1
CsbZIP82	CCG043969.1
CsbZIP59	CCG043905.1
CsbZIP57	CCG043905.1
CsbZIP59	CCG043904.1
CsbZIP57	CCG043904.1
CsbZIP20	CCG043786.1
CsbZIP59	CCG043688.1
CsbZIP20	CCG043664.1
CsbZIP82	CCG043664.1
CsbZIP59	CCG043647.2
CsbZIP57	CCG043647.2
CsbZIP20	CCG043528.1
CsbZIP20	CCG043511.1
CsbZIP59	CCG043483.1
CsbZIP57	CCG043483.1
CsbZIP59	CCG043391.1
CsbZIP59	CCG043266.1
CsbZIP20	CCG043136.1
CsbZIP20	CCG043090.1
CsbZIP82	CCG043090.1
CsbZIP59	CCG043005.1
CsbZIP57	CCG043005.1
CsbZIP20	CCG042966.1
CsbZIP20	CCG042952.1
CsbZIP59	CCG042928.2
CsbZIP20	CCG042911.1
CsbZIP59	CCG042902.1
CsbZIP57	CCG042902.1
CsbZIP59	CCG042891.1
CsbZIP20	CCG042846.1
CsbZIP59	CCG042801.1
CsbZIP57	CCG042801.1
CsbZIP59	CCG042784.1
CsbZIP59	CCG042756.1
CsbZIP59	CCG042729.1
CsbZIP57	CCG042729.1
CsbZIP59	CCG042514.1
CsbZIP57	CCG042514.1
CsbZIP20	CCG042476.1
CsbZIP82	CCG042476.1
CsbZIP59	CCG042449.1
CsbZIP59	CCG042444.1
CsbZIP57	CCG042444.1
CsbZIP59	CCG042398.1
CsbZIP57	CCG042398.1
CsbZIP20	CCG042200.2
CsbZIP82	CCG042200.2
CsbZIP20	CCG042028.1
CsbZIP82	CCG042028.1
CsbZIP20	CCG041955.1
CsbZIP20	CCG041953.1
CsbZIP59	CCG041942.2
CsbZIP57	CCG041942.2
CsbZIP59	CCG041895.1
CsbZIP59	CCG041794.1
CsbZIP20	CCG041727.1
CsbZIP20	CCG041697.1
CsbZIP82	CCG041697.1
CsbZIP20	CCG041696.1
CsbZIP82	CCG041696.1
CsbZIP20	CCG041695.1
CsbZIP82	CCG041695.1
CsbZIP20	CCG041694.1
CsbZIP82	CCG041694.1
CsbZIP59	CCG041644.1
CsbZIP20	CCG041588.2
CsbZIP82	CCG041588.2
CsbZIP20	CCG041549.2
CsbZIP20	CCG041544.1
CsbZIP82	CCG041544.1
CsbZIP59	CCG041514.1
CsbZIP20	CCG041494.2
CsbZIP20	CCG041470.1
CsbZIP82	CCG041470.1
CsbZIP20	CCG041442.1
CsbZIP20	CCG041336.1
CsbZIP82	CCG041336.1
CsbZIP20	CCG041335.1
CsbZIP82	CCG041335.1
CsbZIP20	CCG041333.1
CsbZIP82	CCG041333.1
CsbZIP20	CCG041332.1
CsbZIP82	CCG041332.1
CsbZIP20	CCG041235.1
CsbZIP82	CCG041235.1
CsbZIP20	CCG041234.1
CsbZIP82	CCG041234.1
CsbZIP59	CCG041189.1
CsbZIP57	CCG041189.1
CsbZIP20	CCG041133.1
CsbZIP20	CCG041114.1
CsbZIP82	CCG041114.1
CsbZIP20	CCG041090.1
CsbZIP59	CCG041083.1
CsbZIP57	CCG041083.1
CsbZIP59	CCG041057.2
CsbZIP57	CCG041057.2
CsbZIP20	CCG040891.1
CsbZIP82	CCG040891.1
CsbZIP20	CCG040881.1
CsbZIP82	CCG040881.1
CsbZIP20	CCG040858.1
CsbZIP82	CCG040858.1
CsbZIP59	CCG040839.1
CsbZIP57	CCG040839.1
CsbZIP20	CCG040803.1
CsbZIP82	CCG040803.1
CsbZIP20	CCG040792.1
CsbZIP59	CCG040756.2
CsbZIP57	CCG040756.2
CsbZIP20	CCG040702.1
CsbZIP82	CCG040702.1
CsbZIP59	CCG040653.2
CsbZIP20	CCG040501.1
CsbZIP20	CCG040489.1
CsbZIP59	CCG040408.1
CsbZIP57	CCG040408.1
CsbZIP20	CCG040294.1
CsbZIP20	CCG040232.1
CsbZIP59	CCG040189.1
CsbZIP57	CCG040189.1
CsbZIP57	CCG040060.1
CsbZIP20	CCG040028.1
CsbZIP82	CCG040028.1
CsbZIP59	CCG040002.1
CsbZIP57	CCG040002.1
CsbZIP20	CCG039981.1
CsbZIP82	CCG039981.1
CsbZIP59	CCG039851.1
CsbZIP20	CCG039790.1
CsbZIP82	CCG039790.1
CsbZIP20	CCG039786.1
CsbZIP82	CCG039786.1
CsbZIP20	CCG039759.1
CsbZIP82	CCG039759.1
CsbZIP20	CCG039756.1
CsbZIP20	CCG039696.2
CsbZIP20	CCG039528.1
CsbZIP82	CCG039528.1
CsbZIP20	CCG039518.1
CsbZIP82	CCG039518.1
CsbZIP59	CCG039487.3
CsbZIP57	CCG039487.3
CsbZIP59	CCG039456.1
CsbZIP57	CCG039456.1
CsbZIP20	CCG039259.1
CsbZIP20	CCG039255.1
CsbZIP82	CCG039255.1
CsbZIP82	CCG038996.1
CsbZIP20	CCG038996.1
CsbZIP59	CCG038819.1
CsbZIP82	CCG038786.1
CsbZIP20	CCG038786.1
CsbZIP82	CCG038729.1
CsbZIP20	CCG038729.1
CsbZIP20	CCG038728.1
CsbZIP20	CCG038673.1
CsbZIP20	CCG038655.1
CsbZIP82	CCG038654.2
CsbZIP20	CCG038654.2
CsbZIP82	CCG038471.1
CsbZIP20	CCG038471.1
CsbZIP59	CCG038463.1
CsbZIP57	CCG038463.1
CsbZIP20	CCG038378.1
CsbZIP59	CCG038369.3
CsbZIP57	CCG038369.3
CsbZIP20	CCG038216.1
CsbZIP82	CCG038214.1
CsbZIP20	CCG038214.1
CsbZIP20	CCG038204.1
CsbZIP59	CCG037876.1
CsbZIP57	CCG037876.1
CsbZIP82	CCG037867.1
CsbZIP20	CCG037867.1
CsbZIP82	CCG037865.1
CsbZIP20	CCG037865.1
CsbZIP20	CCG037864.1
CsbZIP82	CCG037810.1
CsbZIP20	CCG037810.1
CsbZIP82	CCG037736.1
CsbZIP20	CCG037736.1
CsbZIP82	CCG037720.1
CsbZIP20	CCG037720.1
CsbZIP20	CCG037696.1
CsbZIP59	CCG037655.1
CsbZIP57	CCG037655.1
CsbZIP82	CCG037651.1
CsbZIP20	CCG037651.1
CsbZIP59	CCG037628.1
CsbZIP20	CCG037517.1
CsbZIP20	CCG037466.1
CsbZIP82	CCG037428.1
CsbZIP20	CCG037428.1
CsbZIP20	CCG037298.1
CsbZIP59	CCG037280.1
CsbZIP57	CCG037280.1
CsbZIP20	CCG037279.1
CsbZIP82	CCG037270.1
CsbZIP20	CCG037270.1
CsbZIP20	CCG037228.1
CsbZIP82	CCG037213.1
CsbZIP20	CCG037213.1
CsbZIP59	CCG037195.1
CsbZIP57	CCG037195.1
CsbZIP82	CCG037047.1
CsbZIP20	CCG037047.1
CsbZIP20	CCG037042.1
CsbZIP20	CCG036915.1
CsbZIP59	CCG036807.2
CsbZIP57	CCG036807.2
CsbZIP82	CCG036736.3
CsbZIP20	CCG036736.3
CsbZIP82	CCG036729.1
CsbZIP20	CCG036729.1
CsbZIP82	CCG036670.1
CsbZIP20	CCG036670.1
CsbZIP20	CCG036668.1
CsbZIP82	CCG036613.1
CsbZIP20	CCG036613.1
CsbZIP20	CCG036584.1
CsbZIP20	CCG036582.1
CsbZIP82	CCG036481.1
CsbZIP20	CCG036481.1
CsbZIP82	CCG036480.1
CsbZIP20	CCG036480.1
CsbZIP82	CCG036321.1
CsbZIP20	CCG036321.1
CsbZIP82	CCG036279.1
CsbZIP20	CCG036279.1
CsbZIP59	CCG035937.1
CsbZIP57	CCG035937.1
CsbZIP20	CCG035832.1
CsbZIP59	CCG035825.1
CsbZIP82	CCG035741.1
CsbZIP20	CCG035741.1
CsbZIP20	CCG035733.1
CsbZIP82	CCG035673.1
CsbZIP20	CCG035673.1
CsbZIP20	CCG035632.1
CsbZIP82	CCG035628.1
CsbZIP20	CCG035628.1
CsbZIP20	CCG035615.1
CsbZIP59	CCG035561.1
CsbZIP57	CCG035561.1
CsbZIP82	CCG035550.1
CsbZIP20	CCG035550.1
CsbZIP82	CCG035481.1
CsbZIP20	CCG035481.1
CsbZIP20	CCG035347.1
CsbZIP20	CCG035289.1
CsbZIP82	CCG035256.1
CsbZIP20	CCG035256.1
CsbZIP82	CCG035255.1
CsbZIP20	CCG035255.1
CsbZIP82	CCG035187.1
CsbZIP20	CCG035187.1
CsbZIP20	CCG035178.1
CsbZIP59	CCG035169.2
CsbZIP57	CCG035169.2
CsbZIP82	CCG035130.1
CsbZIP20	CCG035130.1
CsbZIP82	CCG035128.1
CsbZIP20	CCG035128.1
CsbZIP82	CCG035074.2
CsbZIP20	CCG035074.2
CsbZIP82	CCG035052.1
CsbZIP20	CCG035052.1
CsbZIP59	CCG034726.1
CsbZIP57	CCG034726.1
CsbZIP59	CCG034624.1
CsbZIP57	CCG034624.1
CsbZIP59	CCG034531.1
CsbZIP20	CCG034529.1
CsbZIP59	CCG034431.2
CsbZIP57	CCG034431.2
CsbZIP59	CCG034359.1
CsbZIP82	CCG034350.1
CsbZIP20	CCG034350.1
CsbZIP59	CCG034284.1
CsbZIP57	CCG034284.1
CsbZIP20	CCG034164.1
CsbZIP20	CCG034105.1
CsbZIP59	CCG034054.1
CsbZIP57	CCG034054.1
CsbZIP20	CCG033847.1
CsbZIP82	CCG033839.1
CsbZIP20	CCG033839.1
CsbZIP59	CCG033779.1
CsbZIP57	CCG033779.1
CsbZIP59	CCG033686.1
CsbZIP57	CCG033686.1
CsbZIP20	CCG033645.1
CsbZIP82	CCG033348.1
CsbZIP20	CCG033348.1
CsbZIP20	CCG033280.1
CsbZIP20	CCG033267.1
CsbZIP20	CCG033246.1
CsbZIP82	CCG033164.1
CsbZIP20	CCG033164.1
CsbZIP82	CCG033152.1
CsbZIP20	CCG033152.1
CsbZIP20	CCG033118.2
CsbZIP59	CCG033099.1
CsbZIP57	CCG033099.1
CsbZIP20	CCG032998.1
CsbZIP59	CCG032978.1
CsbZIP57	CCG032978.1
CsbZIP20	CCG032963.1
CsbZIP20	CCG032961.1
CsbZIP20	CCG032949.1
CsbZIP82	CCG032906.1
CsbZIP20	CCG032906.1
CsbZIP20	CCG032854.1
CsbZIP82	CCG032769.1
CsbZIP20	CCG032769.1
CsbZIP20	CCG032761.1
CsbZIP82	CCG032757.1
CsbZIP20	CCG032757.1
CsbZIP82	CCG032756.1
CsbZIP20	CCG032756.1
CsbZIP82	CCG032750.1
CsbZIP20	CCG032750.1
CsbZIP82	CCG032581.3
CsbZIP20	CCG032581.3
CsbZIP59	CCG032566.1
CsbZIP57	CCG032566.1
CsbZIP82	CCG032452.1
CsbZIP20	CCG032452.1
CsbZIP20	CCG032310.1
CsbZIP20	CCG032230.1
CsbZIP59	CCG032125.1
CsbZIP57	CCG032125.1
CsbZIP82	CCG032116.1
CsbZIP20	CCG032116.1
CsbZIP82	CCG032030.1
CsbZIP20	CCG032030.1
CsbZIP59	CCG031929.2
CsbZIP57	CCG031929.2
CsbZIP82	CCG031880.1
CsbZIP20	CCG031880.1
CsbZIP20	CCG031876.1
CsbZIP82	CCG031800.1
CsbZIP20	CCG031800.1
CsbZIP20	CCG031573.1
CsbZIP20	CCG031553.1
CsbZIP82	CCG031497.1
CsbZIP20	CCG031497.1
CsbZIP20	CCG031485.2
CsbZIP20	CCG031469.1
CsbZIP82	CCG031453.1
CsbZIP20	CCG031453.1
CsbZIP20	CCG031437.1
CsbZIP20	CCG031427.1
CsbZIP59	CCG031400.1
CsbZIP20	CCG031393.1
CsbZIP20	CCG031362.1
CsbZIP20	CCG031278.2
CsbZIP82	CCG031201.1
CsbZIP20	CCG031201.1
CsbZIP59	CCG031136.3
CsbZIP57	CCG031136.3
CsbZIP20	CCG031134.1
CsbZIP59	CCG031127.1
CsbZIP57	CCG031127.1
CsbZIP82	CCG031052.1
CsbZIP20	CCG031052.1
CsbZIP59	CCG031050.3
CsbZIP20	CCG031047.1
CsbZIP82	CCG030970.1
CsbZIP20	CCG030970.1
CsbZIP59	CCG030907.1
CsbZIP57	CCG030907.1
CsbZIP59	CCG030864.1
CsbZIP57	CCG030864.1
CsbZIP20	CCG030843.1
CsbZIP82	CCG030737.1
CsbZIP20	CCG030737.1
CsbZIP82	CCG030727.2
CsbZIP20	CCG030727.2
CsbZIP82	CCG030698.1
CsbZIP20	CCG030698.1
CsbZIP20	CCG030664.1
CsbZIP20	CCG030485.1
CsbZIP20	CCG030483.1
CsbZIP20	CCG030410.1
CsbZIP20	CCG030407.1
CsbZIP20	CCG030370.1
CsbZIP20	CCG030251.1
CsbZIP59	CCG030201.1
CsbZIP57	CCG030201.1
CsbZIP82	CCG030194.1
CsbZIP20	CCG030194.1
CsbZIP59	CCG030013.1
CsbZIP57	CCG030013.1
CsbZIP59	CCG030008.1
CsbZIP57	CCG030008.1
CsbZIP20	CCG029889.1
CsbZIP82	CCG029833.1
CsbZIP20	CCG029833.1
CsbZIP20	CCG029713.1
CsbZIP82	CCG029674.1
CsbZIP20	CCG029674.1
CsbZIP82	CCG029520.1
CsbZIP20	CCG029520.1
CsbZIP82	CCG029519.1
CsbZIP20	CCG029519.1
CsbZIP59	CCG029395.1
CsbZIP82	CCG029365.1
CsbZIP20	CCG029365.1
CsbZIP59	CCG029327.1
CsbZIP57	CCG029327.1
CsbZIP82	CCG029198.1
CsbZIP20	CCG029198.1
CsbZIP20	CCG029173.1
CsbZIP20	CCG029050.1
CsbZIP59	CCG029049.1
CsbZIP57	CCG029049.1
CsbZIP59	CCG029036.1
CsbZIP57	CCG029036.1
CsbZIP82	CCG029010.1
CsbZIP20	CCG029010.1
CsbZIP59	CCG028969.1
CsbZIP57	CCG028969.1
CsbZIP82	CCG028815.1
CsbZIP20	CCG028815.1
CsbZIP59	CCG028797.1
CsbZIP57	CCG028797.1
CsbZIP20	CCG028760.1
CsbZIP20	CCG028755.1
CsbZIP20	CCG028646.2
CsbZIP59	CCG028625.2
CsbZIP57	CCG028625.2
CsbZIP20	CCG028623.1
CsbZIP20	CCG028524.1
CsbZIP59	CCG028470.1
CsbZIP57	CCG028470.1
CsbZIP59	CCG028409.1
CsbZIP57	CCG028409.1
CsbZIP82	CCG028395.1
CsbZIP20	CCG028395.1
CsbZIP59	CCG028226.1
CsbZIP57	CCG028226.1
CsbZIP59	CCG028215.2
CsbZIP57	CCG028215.2
CsbZIP20	CCG028189.1
CsbZIP20	CCG028126.1
CsbZIP82	CCG027986.1
CsbZIP20	CCG027986.1
CsbZIP82	CCG027985.1
CsbZIP20	CCG027985.1
CsbZIP20	CCG027899.2
CsbZIP59	CCG027813.1
CsbZIP57	CCG027813.1
CsbZIP82	CCG027787.1
CsbZIP20	CCG027787.1
CsbZIP82	CCG027761.1
CsbZIP20	CCG027761.1
CsbZIP82	CCG027698.1
CsbZIP20	CCG027698.1
CsbZIP82	CCG027696.1
CsbZIP20	CCG027696.1
CsbZIP20	CCG027695.2
CsbZIP82	CCG027656.1
CsbZIP20	CCG027656.1
CsbZIP82	CCG027645.1
CsbZIP20	CCG027645.1
CsbZIP59	CCG027555.1
CsbZIP57	CCG027555.1
CsbZIP20	CCG027553.2
CsbZIP59	CCG027493.2
CsbZIP57	CCG027493.2
CsbZIP59	CCG027471.1
CsbZIP57	CCG027471.1
CsbZIP20	CCG027468.1
CsbZIP20	CCG027415.1
CsbZIP59	CCG027394.1
CsbZIP20	CCG027360.1
CsbZIP20	CCG027309.1
CsbZIP59	CCG027291.1
CsbZIP20	CCG027239.2
CsbZIP20	CCG027201.1
CsbZIP82	CCG027107.1
CsbZIP20	CCG027107.1
CsbZIP20	CCG026890.1
CsbZIP82	CCG026885.2
CsbZIP20	CCG026885.2
CsbZIP20	CCG026859.1
CsbZIP20	CCG026821.1
CsbZIP20	CCG026818.1
CsbZIP20	CCG026798.1
CsbZIP59	CCG026792.1
CsbZIP57	CCG026792.1
CsbZIP59	CCG026791.1
CsbZIP57	CCG026791.1
CsbZIP82	CCG026764.1
CsbZIP20	CCG026764.1
CsbZIP20	CCG026701.1
CsbZIP82	CCG026641.1
CsbZIP20	CCG026641.1
CsbZIP82	CCG026599.1
CsbZIP20	CCG026599.1
CsbZIP59	CCG026509.1
CsbZIP57	CCG026509.1
CsbZIP82	CCG026494.1
CsbZIP20	CCG026494.1
CsbZIP20	CCG026445.1
CsbZIP59	CCG026388.2
CsbZIP20	CCG026372.1
CsbZIP82	CCG026350.1
CsbZIP20	CCG026350.1
CsbZIP82	CCG026349.1
CsbZIP20	CCG026349.1
CsbZIP82	CCG026299.1
CsbZIP20	CCG026299.1
CsbZIP59	CCG026231.1
CsbZIP57	CCG026231.1
CsbZIP59	CCG026171.1
CsbZIP57	CCG026171.1
CsbZIP82	CCG026100.1
CsbZIP20	CCG026100.1
CsbZIP59	CCG026012.1
CsbZIP82	CCG025973.1
CsbZIP20	CCG025973.1
CsbZIP82	CCG025939.1
CsbZIP20	CCG025939.1
CsbZIP59	CCG025916.1
CsbZIP82	CCG025872.1
CsbZIP20	CCG025872.1
CsbZIP20	CCG025870.1
CsbZIP59	CCG025738.1
CsbZIP82	CCG025708.1
CsbZIP20	CCG025708.1
CsbZIP20	CCG025624.1
CsbZIP59	CCG025583.1
CsbZIP57	CCG025583.1
CsbZIP20	CCG025528.1
CsbZIP82	CCG025490.1
CsbZIP20	CCG025490.1
CsbZIP59	CCG025473.1
CsbZIP57	CCG025473.1
CsbZIP59	CCG025427.1
CsbZIP82	CCG025395.1
CsbZIP20	CCG025395.1
CsbZIP82	CCG025266.1
CsbZIP20	CCG025266.1
CsbZIP59	CCG025251.1
CsbZIP20	CCG025231.1
CsbZIP20	CCG025156.1
CsbZIP82	CCG025147.1
CsbZIP20	CCG025147.1
CsbZIP59	CCG025141.1
CsbZIP57	CCG025141.1
CsbZIP20	CCG024953.1
CsbZIP20	CCG024885.1
CsbZIP59	CCG024802.1
CsbZIP59	CCG024792.1
CsbZIP57	CCG024792.1
CsbZIP82	CCG024769.1
CsbZIP20	CCG024769.1
CsbZIP82	CCG024734.1
CsbZIP20	CCG024734.1
CsbZIP20	CCG024676.1
CsbZIP59	CCG024544.1
CsbZIP57	CCG024544.1
CsbZIP20	CCG024521.1
CsbZIP20	CCG024483.1
CsbZIP82	CCG024467.2
CsbZIP20	CCG024467.2
CsbZIP20	CCG024461.1
CsbZIP82	CCG024375.2
CsbZIP20	CCG024375.2
CsbZIP20	CCG024347.1
CsbZIP59	CCG024266.2
CsbZIP57	CCG024266.2
CsbZIP59	CCG024157.1
CsbZIP57	CCG024157.1
CsbZIP82	CCG024112.1
CsbZIP20	CCG024112.1
CsbZIP82	CCG024107.1
CsbZIP20	CCG024107.1
CsbZIP82	CCG024098.1
CsbZIP20	CCG024098.1
CsbZIP82	CCG024014.2
CsbZIP20	CCG024014.2
CsbZIP20	CCG023800.1
CsbZIP82	CCG023776.1
CsbZIP20	CCG023776.1
CsbZIP59	CCG023747.1
CsbZIP57	CCG023747.1
CsbZIP59	CCG023702.1
CsbZIP57	CCG023702.1
CsbZIP20	CCG023657.1
CsbZIP59	CCG023651.2
CsbZIP82	CCG023494.1
CsbZIP20	CCG023494.1
CsbZIP20	CCG023447.1
CsbZIP59	CCG023416.1
CsbZIP57	CCG023416.1
CsbZIP82	CCG023379.1
CsbZIP20	CCG023379.1
CsbZIP20	CCG023287.2
CsbZIP82	CCG023280.1
CsbZIP20	CCG023280.1
CsbZIP82	CCG023139.1
CsbZIP20	CCG023139.1
CsbZIP20	CCG023123.1
CsbZIP59	CCG023107.1
CsbZIP57	CCG023107.1
CsbZIP20	CCG023048.1
CsbZIP20	CCG022852.1
CsbZIP20	CCG022836.1
CsbZIP20	CCG022799.1
CsbZIP59	CCG022789.1
CsbZIP82	CCG022597.1
CsbZIP20	CCG022597.1
CsbZIP20	CCG022510.1
CsbZIP59	CCG022484.1
CsbZIP82	CCG022470.1
CsbZIP20	CCG022470.1
CsbZIP59	CCG022359.2
CsbZIP82	CCG022218.1
CsbZIP20	CCG022218.1
CsbZIP59	CCG022155.1
CsbZIP82	CCG022124.1
CsbZIP20	CCG022124.1
CsbZIP82	CCG022092.1
CsbZIP20	CCG022092.1
CsbZIP20	CCG022083.1
CsbZIP82	CCG021935.1
CsbZIP20	CCG021935.1
CsbZIP82	CCG021768.1
CsbZIP20	CCG021768.1
CsbZIP20	CCG021738.1
CsbZIP82	CCG021731.1
CsbZIP20	CCG021731.1
CsbZIP59	CCG021643.2
CsbZIP59	CCG021607.1
CsbZIP57	CCG021607.1
CsbZIP82	CCG021472.1
CsbZIP20	CCG021472.1
CsbZIP20	CCG021264.1
CsbZIP20	CCG021209.1
CsbZIP82	CCG021179.1
CsbZIP20	CCG021179.1
CsbZIP20	CCG021168.1
CsbZIP20	CCG021167.1
CsbZIP82	CCG021135.1
CsbZIP20	CCG021135.1
CsbZIP20	CCG020956.1
CsbZIP82	CCG020728.2
CsbZIP20	CCG020728.2
CsbZIP82	CCG020706.1
CsbZIP20	CCG020706.1
CsbZIP20	CCG020659.1
CsbZIP20	CCG020463.1
CsbZIP20	CCG020420.1
CsbZIP59	CCG020405.4
CsbZIP82	CCG020322.1
CsbZIP20	CCG020322.1
CsbZIP59	CCG020309.1
CsbZIP57	CCG020309.1
CsbZIP20	CCG020271.1
CsbZIP20	CCG020266.1
CsbZIP57	CCG020252.1
CsbZIP82	CCG020123.1
CsbZIP20	CCG020123.1
CsbZIP82	CCG020120.1
CsbZIP20	CCG020120.1
CsbZIP59	CCG020115.1
CsbZIP57	CCG020115.1
CsbZIP82	CCG020064.1
CsbZIP20	CCG020064.1
CsbZIP20	CCG020033.1
CsbZIP20	CCG019968.1
CsbZIP59	CCG019936.1
CsbZIP57	CCG019936.1
CsbZIP82	CCG019853.1
CsbZIP20	CCG019853.1
CsbZIP20	CCG019850.1
CsbZIP82	CCG019834.1
CsbZIP20	CCG019834.1
CsbZIP20	CCG019805.1
CsbZIP20	CCG019798.1
CsbZIP82	CCG019773.1
CsbZIP20	CCG019773.1
CsbZIP82	CCG019752.1
CsbZIP20	CCG019752.1
CsbZIP82	CCG019667.1
CsbZIP20	CCG019667.1
CsbZIP59	CCG019516.1
CsbZIP20	CCG019437.1
CsbZIP59	CCG019419.1
CsbZIP57	CCG019419.1
CsbZIP20	CCG019416.1
CsbZIP59	CCG019405.1
CsbZIP20	CCG019395.1
CsbZIP82	CCG019359.1
CsbZIP20	CCG019359.1
CsbZIP59	CCG019225.1
CsbZIP57	CCG019225.1
CsbZIP82	CCG019167.2
CsbZIP20	CCG019167.2
CsbZIP82	CCG019136.3
CsbZIP20	CCG019136.3
CsbZIP59	CCG019130.1
CsbZIP57	CCG019130.1
CsbZIP20	CCG019071.2
CsbZIP59	CCG019032.1
CsbZIP57	CCG019032.1
CsbZIP20	CCG018894.1
CsbZIP82	CCG018786.1
CsbZIP20	CCG018786.1
CsbZIP59	CCG018775.2
CsbZIP59	CCG018463.1
CsbZIP57	CCG018463.1
CsbZIP59	CCG018345.3
CsbZIP82	CCG018155.1
CsbZIP20	CCG018155.1
CsbZIP20	CCG018045.1
CsbZIP82	CCG018041.1
CsbZIP20	CCG018041.1
CsbZIP82	CCG018010.1
CsbZIP20	CCG018010.1
CsbZIP82	CCG017905.1
CsbZIP20	CCG017905.1
CsbZIP59	CCG017868.1
CsbZIP57	CCG017868.1
CsbZIP59	CCG017861.2
CsbZIP20	CCG017819.1
CsbZIP20	CCG017773.1
CsbZIP20	CCG017755.1
CsbZIP20	CCG017753.1
CsbZIP82	CCG017578.1
CsbZIP20	CCG017578.1
CsbZIP59	CCG017546.1
CsbZIP57	CCG017546.1
CsbZIP20	CCG017521.1
CsbZIP82	CCG017467.1
CsbZIP20	CCG017467.1
CsbZIP20	CCG017462.1
CsbZIP59	CCG017431.1
CsbZIP59	CCG017318.2
CsbZIP57	CCG017318.2
CsbZIP59	CCG017306.1
CsbZIP57	CCG017306.1
CsbZIP59	CCG017277.1
CsbZIP57	CCG017277.1
CsbZIP59	CCG017276.1
CsbZIP57	CCG017276.1
CsbZIP20	CCG017220.1
CsbZIP20	CCG017158.1
CsbZIP82	CCG016947.1
CsbZIP20	CCG016947.1
CsbZIP82	CCG016922.1
CsbZIP20	CCG016922.1
CsbZIP59	CCG016665.2
CsbZIP57	CCG016665.2
CsbZIP82	CCG016639.1
CsbZIP20	CCG016639.1
CsbZIP59	CCG016608.1
CsbZIP57	CCG016608.1
CsbZIP57	CCG016581.1
CsbZIP82	CCG016575.1
CsbZIP20	CCG016575.1
CsbZIP82	CCG016539.1
CsbZIP20	CCG016539.1
CsbZIP82	CCG016402.1
CsbZIP20	CCG016402.1
CsbZIP82	CCG016400.1
CsbZIP20	CCG016400.1
CsbZIP20	CCG016385.1
CsbZIP59	CCG016352.2
CsbZIP57	CCG016352.2
CsbZIP20	CCG016344.1
CsbZIP59	CCG016269.1
CsbZIP57	CCG016269.1
CsbZIP20	CCG015975.1
CsbZIP20	CCG015938.1
CsbZIP82	CCG015894.2
CsbZIP20	CCG015894.2
CsbZIP20	CCG015853.1
CsbZIP82	CCG015820.1
CsbZIP20	CCG015820.1
CsbZIP20	CCG015785.1
CsbZIP59	CCG015749.1
CsbZIP57	CCG015725.1
CsbZIP20	CCG015632.1
CsbZIP20	CCG015585.1
CsbZIP82	CCG015502.1
CsbZIP20	CCG015502.1
CsbZIP59	CCG015437.1
CsbZIP57	CCG015437.1
CsbZIP20	CCG015435.1
CsbZIP82	CCG015364.1
CsbZIP20	CCG015364.1
CsbZIP20	CCG015353.1
CsbZIP82	CCG015334.1
CsbZIP20	CCG015334.1
CsbZIP57	CCG015301.2
CsbZIP59	CCG015300.1
CsbZIP57	CCG015300.1
CsbZIP82	CCG015260.1
CsbZIP20	CCG015260.1
CsbZIP59	CCG015240.1
CsbZIP20	CCG015223.2
CsbZIP82	CCG015150.1
CsbZIP20	CCG015150.1
CsbZIP59	CCG015093.1
CsbZIP57	CCG015093.1
CsbZIP82	CCG015052.1
CsbZIP20	CCG015052.1
CsbZIP82	CCG014988.1
CsbZIP20	CCG014988.1
CsbZIP20	CCG014939.1
CsbZIP82	CCG014937.1
CsbZIP20	CCG014937.1
CsbZIP82	CCG014922.1
CsbZIP20	CCG014922.1
CsbZIP59	CCG014895.2
CsbZIP57	CCG014895.2
CsbZIP82	CCG014884.1
CsbZIP20	CCG014884.1
CsbZIP82	CCG014826.1
CsbZIP20	CCG014826.1
CsbZIP20	CCG014775.2
CsbZIP20	CCG014768.1
CsbZIP20	CCG014704.1
CsbZIP20	CCG014689.1
CsbZIP20	CCG014656.1
CsbZIP20	CCG014471.1
CsbZIP20	CCG014452.1
CsbZIP20	CCG014368.1
CsbZIP20	CCG014265.1
CsbZIP59	CCG014205.1
CsbZIP57	CCG014205.1
CsbZIP20	CCG014118.1
CsbZIP59	CCG014029.1
CsbZIP82	CCG013966.1
CsbZIP20	CCG013966.1
CsbZIP59	CCG013910.1
CsbZIP57	CCG013910.1
CsbZIP82	CCG013882.1
CsbZIP20	CCG013882.1
CsbZIP82	CCG013820.1
CsbZIP20	CCG013820.1
CsbZIP20	CCG013762.2
CsbZIP82	CCG013671.1
CsbZIP20	CCG013671.1
CsbZIP82	CCG013547.1
CsbZIP20	CCG013547.1
CsbZIP82	CCG013533.1
CsbZIP20	CCG013533.1
CsbZIP82	CCG013531.1
CsbZIP20	CCG013531.1
CsbZIP59	CCG013474.1
CsbZIP82	CCG013459.1
CsbZIP20	CCG013459.1
CsbZIP20	CCG013421.1
CsbZIP20	CCG013420.1
CsbZIP59	CCG013360.1
CsbZIP57	CCG013360.1
CsbZIP59	CCG013331.2
CsbZIP57	CCG013331.2
CsbZIP82	CCG013327.1
CsbZIP20	CCG013327.1
CsbZIP20	CCG013316.1
CsbZIP20	CCG013313.2
CsbZIP59	CCG013243.1
CsbZIP20	CCG013099.1
CsbZIP59	CCG013027.2
CsbZIP59	CCG012915.1
CsbZIP57	CCG012915.1
CsbZIP20	CCG012913.1
CsbZIP59	CCG012892.1
CsbZIP59	CCG012560.2
CsbZIP57	CCG012560.2
CsbZIP82	CCG012555.1
CsbZIP20	CCG012555.1
CsbZIP20	CCG012495.1
CsbZIP20	CCG012420.1
CsbZIP59	CCG012376.1
CsbZIP57	CCG012376.1
CsbZIP20	CCG012242.1
CsbZIP82	CCG012173.1
CsbZIP20	CCG012173.1
CsbZIP82	CCG012132.1
CsbZIP20	CCG012132.1
CsbZIP82	CCG012126.1
CsbZIP20	CCG012126.1
CsbZIP20	CCG012080.1
CsbZIP20	CCG012068.1
CsbZIP82	CCG012067.1
CsbZIP20	CCG012067.1
CsbZIP59	CCG012064.1
CsbZIP57	CCG012064.1
CsbZIP59	CCG012042.1
CsbZIP57	CCG012042.1
CsbZIP82	CCG011955.1
CsbZIP20	CCG011955.1
CsbZIP82	CCG011945.1
CsbZIP20	CCG011945.1
CsbZIP59	CCG011922.1
CsbZIP57	CCG011922.1
CsbZIP59	CCG011753.1
CsbZIP59	CCG011686.1
CsbZIP82	CCG011621.1
CsbZIP20	CCG011621.1
CsbZIP20	CCG011605.1
CsbZIP82	CCG011576.1
CsbZIP20	CCG011576.1
CsbZIP20	CCG011532.1
CsbZIP82	CCG011522.1
CsbZIP20	CCG011522.1
CsbZIP82	CCG011474.1
CsbZIP20	CCG011474.1
CsbZIP82	CCG011466.1
CsbZIP20	CCG011466.1
CsbZIP59	CCG011164.1
CsbZIP82	CCG011136.1
CsbZIP20	CCG011136.1
CsbZIP82	CCG011108.1
CsbZIP20	CCG011108.1
CsbZIP82	CCG010920.1
CsbZIP20	CCG010920.1
CsbZIP59	CCG010847.1
CsbZIP59	CCG010797.1
CsbZIP82	CCG010676.1
CsbZIP20	CCG010676.1
CsbZIP20	CCG010602.1
CsbZIP82	CCG010569.1
CsbZIP20	CCG010569.1
CsbZIP59	CCG010518.1
CsbZIP57	CCG010518.1
CsbZIP59	CCG010516.2
CsbZIP57	CCG010516.2
CsbZIP20	CCG010255.2
CsbZIP20	CCG010237.1
CsbZIP20	CCG010184.1
CsbZIP59	CCG010182.1
CsbZIP57	CCG010182.1
CsbZIP82	CCG010120.1
CsbZIP20	CCG010120.1
CsbZIP20	CCG010059.1
CsbZIP59	CCG009972.1
CsbZIP57	CCG009972.1
CsbZIP82	CCG009840.1
CsbZIP20	CCG009840.1
CsbZIP59	CCG009791.1
CsbZIP57	CCG009791.1
CsbZIP20	CCG009676.1
CsbZIP20	CCG009606.1
CsbZIP82	CCG009485.1
CsbZIP20	CCG009485.1
CsbZIP20	CCG009427.1
CsbZIP20	CCG009392.1
CsbZIP59	CCG009341.1
CsbZIP57	CCG009341.1
CsbZIP82	CCG009314.2
CsbZIP20	CCG009314.2
CsbZIP59	CCG009232.1
CsbZIP59	CCG009130.1
CsbZIP57	CCG009130.1
CsbZIP59	CCG009027.2
CsbZIP57	CCG009027.2
CsbZIP82	CCG008838.1
CsbZIP20	CCG008838.1
CsbZIP20	CCG008827.1
CsbZIP20	CCG008717.2
CsbZIP59	CCG008577.1
CsbZIP57	CCG008577.1
CsbZIP82	CCG008497.1
CsbZIP20	CCG008497.1
CsbZIP20	CCG008445.1
CsbZIP82	CCG008335.1
CsbZIP20	CCG008335.1
CsbZIP59	CCG008197.1
CsbZIP57	CCG008197.1
CsbZIP82	CCG008132.1
CsbZIP20	CCG008132.1
CsbZIP20	CCG008040.1
CsbZIP82	CCG007996.1
CsbZIP20	CCG007996.1
CsbZIP82	CCG007970.1
CsbZIP20	CCG007970.1
CsbZIP20	CCG007679.1
CsbZIP82	CCG007647.1
CsbZIP20	CCG007647.1
CsbZIP82	CCG007622.1
CsbZIP20	CCG007622.1
CsbZIP82	CCG007534.1
CsbZIP20	CCG007534.1
CsbZIP82	CCG007519.1
CsbZIP20	CCG007519.1
CsbZIP82	CCG007397.1
CsbZIP20	CCG007397.1
CsbZIP59	CCG007371.1
CsbZIP59	CCG007360.1
CsbZIP57	CCG007360.1
CsbZIP20	CCG007306.1
CsbZIP59	CCG007129.1
CsbZIP59	CCG006879.1
CsbZIP20	CCG006863.2
CsbZIP59	CCG006837.1
CsbZIP20	CCG006803.1
CsbZIP82	CCG006695.1
CsbZIP20	CCG006695.1
CsbZIP20	CCG006674.1
CsbZIP82	CCG006639.1
CsbZIP20	CCG006639.1
CsbZIP82	CCG006625.1
CsbZIP20	CCG006625.1
CsbZIP82	CCG006573.1
CsbZIP20	CCG006573.1
CsbZIP82	CCG006532.1
CsbZIP20	CCG006532.1
CsbZIP20	CCG006408.1
CsbZIP59	CCG006298.1
CsbZIP20	CCG006164.1
CsbZIP82	CCG005959.2
CsbZIP20	CCG005959.2
CsbZIP82	CCG005891.1
CsbZIP20	CCG005891.1
CsbZIP82	CCG005748.1
CsbZIP20	CCG005748.1
CsbZIP82	CCG005721.1
CsbZIP20	CCG005721.1
CsbZIP59	CCG005677.1
CsbZIP59	CCG005571.1
CsbZIP20	CCG005499.1
CsbZIP59	CCG005432.2
CsbZIP57	CCG005432.2
CsbZIP20	CCG005428.1
CsbZIP20	CCG005155.1
CsbZIP59	CCG005152.1
CsbZIP57	CCG005152.1
CsbZIP59	CCG005128.1
CsbZIP57	CCG005128.1
CsbZIP20	CCG005089.2
CsbZIP82	CCG005004.1
CsbZIP20	CCG005004.1
CsbZIP59	CCG004977.1
CsbZIP82	CCG004951.1
CsbZIP20	CCG004951.1
CsbZIP59	CCG004937.1
CsbZIP57	CCG004937.1
CsbZIP82	CCG004882.1
CsbZIP20	CCG004882.1
CsbZIP20	CCG004880.1
CsbZIP82	CCG004878.1
CsbZIP20	CCG004878.1
CsbZIP82	CCG004877.1
CsbZIP20	CCG004877.1
CsbZIP20	CCG004858.1
CsbZIP82	CCG004780.1
CsbZIP20	CCG004780.1
CsbZIP59	CCG004777.1
CsbZIP57	CCG004777.1
CsbZIP59	CCG004639.1
CsbZIP57	CCG004639.1
CsbZIP20	CCG004612.1
CsbZIP82	CCG004602.1
CsbZIP20	CCG004602.1
CsbZIP82	CCG004575.4
CsbZIP20	CCG004575.4
CsbZIP59	CCG004574.1
CsbZIP57	CCG004574.1
CsbZIP82	CCG004551.1
CsbZIP20	CCG004551.1
CsbZIP82	CCG004449.1
CsbZIP20	CCG004449.1
CsbZIP82	CCG004231.1
CsbZIP20	CCG004231.1
CsbZIP59	CCG004195.1
CsbZIP57	CCG004195.1
CsbZIP20	CCG004168.1
CsbZIP82	CCG004153.2
CsbZIP20	CCG004153.2
CsbZIP20	CCG004117.1
CsbZIP59	CCG004013.4
CsbZIP57	CCG004013.4
CsbZIP59	CCG003968.1
CsbZIP57	CCG003968.1
CsbZIP82	CCG003886.1
CsbZIP20	CCG003886.1
CsbZIP20	CCG003860.1
CsbZIP20	CCG003843.1
CsbZIP59	CCG003779.3
CsbZIP57	CCG003779.3
CsbZIP59	CCG003702.2
CsbZIP57	CCG003702.2
CsbZIP82	CCG003653.1
CsbZIP20	CCG003653.1
CsbZIP82	CCG003649.1
CsbZIP20	CCG003649.1
CsbZIP59	CCG003528.2
CsbZIP57	CCG003528.2
CsbZIP82	CCG003520.1
CsbZIP20	CCG003520.1
CsbZIP20	CCG003519.1
CsbZIP82	CCG003495.1
CsbZIP20	CCG003495.1
CsbZIP82	CCG003474.1
CsbZIP20	CCG003474.1
CsbZIP82	CCG003465.1
CsbZIP20	CCG003465.1
CsbZIP82	CCG003464.1
CsbZIP20	CCG003464.1
CsbZIP82	CCG003381.1
CsbZIP20	CCG003381.1
CsbZIP82	CCG003296.1
CsbZIP20	CCG003296.1
CsbZIP59	CCG003286.1
CsbZIP20	CCG003252.1
CsbZIP59	CCG003223.1
CsbZIP59	CCG003114.1
CsbZIP57	CCG003114.1
CsbZIP59	CCG002938.1
CsbZIP57	CCG002938.1
CsbZIP59	CCG002887.1
CsbZIP57	CCG002887.1
CsbZIP82	CCG002868.1
CsbZIP20	CCG002868.1
CsbZIP20	CCG002848.1
CsbZIP82	CCG002847.1
CsbZIP20	CCG002847.1
CsbZIP20	CCG002846.1
CsbZIP82	CCG002833.1
CsbZIP20	CCG002833.1
CsbZIP20	CCG002814.3
CsbZIP20	CCG002794.1
CsbZIP59	CCG002708.1
CsbZIP59	CCG002697.1
CsbZIP59	CCG002647.1
CsbZIP57	CCG002647.1
CsbZIP59	CCG002620.1
CsbZIP57	CCG002620.1
CsbZIP20	CCG002587.1
CsbZIP82	CCG002569.1
CsbZIP20	CCG002569.1
CsbZIP82	CCG002546.1
CsbZIP20	CCG002546.1
CsbZIP20	CCG002515.3
CsbZIP59	CCG002449.1
CsbZIP57	CCG002449.1
CsbZIP59	CCG002172.1
CsbZIP57	CCG002172.1
CsbZIP82	CCG002124.1
CsbZIP20	CCG002124.1
CsbZIP82	CCG002104.1
CsbZIP20	CCG002104.1
CsbZIP20	CCG002076.1
CsbZIP59	CCG001974.1
CsbZIP57	CCG001974.1
CsbZIP59	CCG001881.1
CsbZIP57	CCG001881.1
CsbZIP59	CCG001767.1
CsbZIP57	CCG001767.1
CsbZIP59	CCG001746.2
CsbZIP57	CCG001746.2
CsbZIP82	CCG001733.5
CsbZIP20	CCG001733.5
CsbZIP82	CCG001715.2
CsbZIP20	CCG001715.2
CsbZIP82	CCG001713.1
CsbZIP20	CCG001713.1
CsbZIP20	CCG001586.2
CsbZIP20	CCG001578.1
CsbZIP59	CCG001495.1
CsbZIP57	CCG001495.1
CsbZIP82	CCG001356.1
CsbZIP20	CCG001356.1
CsbZIP59	CCG001316.1
CsbZIP57	CCG001316.1
CsbZIP82	CCG001291.1
CsbZIP20	CCG001291.1
CsbZIP59	CCG001192.1
CsbZIP57	CCG001192.1
CsbZIP20	CCG001097.1
CsbZIP20	CCG001054.1
CsbZIP20	CCG001044.2
CsbZIP82	CCG001041.1
CsbZIP20	CCG001041.1
CsbZIP82	CCG001040.1
CsbZIP20	CCG001040.1
CsbZIP82	CCG000904.3
CsbZIP20	CCG000904.3
CsbZIP82	CCG000875.1
CsbZIP20	CCG000875.1
CsbZIP20	CCG000861.1
CsbZIP20	CCG000855.1
CsbZIP59	CCG000816.1
CsbZIP59	CCG000813.1
CsbZIP57	CCG000813.1
CsbZIP82	CCG000799.1
CsbZIP20	CCG000799.1
CsbZIP82	CCG000774.3
CsbZIP20	CCG000774.3
CsbZIP20	CCG000631.1
CsbZIP82	CCG000572.1
CsbZIP20	CCG000572.1
CsbZIP59	CCG000363.1
CsbZIP59	CCG000313.1
CsbZIP57	CCG000254.1
CsbZIP59	CCG000198.1
CsbZIP57	CCG000198.1
CsbZIP82	CCG000197.1
CsbZIP20	CCG000197.1
CsbZIP20	CCG000184.1
CsbZIP59	CCG000153.1
CsbZIP57	CCG000153.1
CsbZIP59	CCG000081.1
CsbZIP57	CCG000081.1
CsbZIP20	CCG000070.1
CsbZIP82	CCG000034.1
CsbZIP20	CCG000034.1
CsbZIP20	CCG000022.1
CsbZIP20	CCG000019.1

## Sheet: GO annoation
GO.ID	Term	Gene number	-log10(p-value)
GO:0009725	response to hormone	53	1.46382
GO:0048513	organ development	49	0.868285
GO:0009888	tissue development	26	0.728646
GO:0050896	response to stimulus	182	0.635637
GO:0006950	response to stress	105	0.622712
GO:0009628	response to abiotic stimulus	73	0.622712
GO:0048437	floral organ development	21	0.585444
GO:0032502	developmental process	99	0.557505
GO:0009908	flower development	29	0.537752
GO:0010154	fruit development	23	0.509031
GO:0007165	signal transduction	32	0.414054
GO:0050793	regulation of developmental process	22	0.31818
GO:0022414	reproductive process	56	0.188559
GO:0061458	reproductive system development	50	0.137344
GO:0048608	reproductive structure development	50	0.137344
GO:0040007	growth	22	0.124539
GO:0008150	biological_process	552	0
