# Supplementary material for: Comprehensive analysis of bZIP transcription factors uncovers their roles during dimorphic floret differentiation and stress response in Cleistogenes songorica
Source: BMC Genomics. 2019 Oct 22;20:760. doi: 10.1186/s12864-019-6092-4 (PMC6805689; doi:10.1186/s12864-019-6092-4)
Supplement: Supplementary file 12 — Additional file 12: Table S8. Transcriptome data of CsbZIP genes in shoot and root under abiotic stress. [file 12864_2019_6092_MOESM12_ESM.xlsx]

## Sheet: Shoot
Table S8. The transcriptome data of CsbZIP genes in shoot and root under abiotic stress.
	Heat				Cold				Salt										Drought
#ID	CK	Heat	log2(foldchange)		CK	Cold	log2(foldchange)		CK	LS	log2(foldchange)	CK	MS	log2(foldchange)	CK	SS	log2(foldchange)		CK	LDS	log2(foldchange)	CK	SDS	log2(foldchange)	CK	RE	log2(foldchange)
CsbZIP01	0.009982	0.0161593			0.009982	0.0390253			0.009982	0.0122867		0.009982	0.0242587		0.009982	0.0393413			0.0144227	0.010489		0.0144227	3.24567	7.81404	0.0144227	0.0183257
CsbZIP02	0.472995	3.1838	2.75085		0.472995	1.81509	1.94014		0.472995	1.76175	1.89711	0.472995	1.85478	1.97135	0.472995	2.01083	2.08789		0.415416	0.60492		0.415416	13.8892	5.06327	0.415416	0.245306
CsbZIP03	2.31284	0.525669	-2.13744		2.31284	1.75026	-0.402097		2.31284	2.75094	0.250258	2.31284	3.79446	0.714226	2.31284	1.73705	-0.41303		1.6749	0.340273	-2.29931	1.6749	0.605286	-1.46839	1.6749	0.127377	-3.7169
CsbZIP04	7.74623	4.95886	-0.643485		7.74623	9.43471	0.284484		7.74623	9.11765	0.235168	7.74623	12.7847	0.722856	7.74623	7.26099	-0.0933276		4.88421	4.13258	-0.241082	4.88421	0.408779	-3.57873	4.88421	3.20914	-0.60594
CsbZIP05	0	0			0	0			0	0.107049		0	0.096179		0	0.00871733			0	0		0	0		0	0.0130857
CsbZIP06	0.373567	0.012044			0.373567	0.388878			0.373567	0.900462		0.373567	0.725757		0.373567	1.75647	2.23324		0.034956	0.258763		0.034956	8.59861	7.94242	0.034956	0.232323
CsbZIP07	0.601808	0.00817333			0.601808	2.11399	1.81259		0.601808	0.991125		0.601808	0.707985		0.601808	0.560672			0.116129	0.222723		0.116129	0.0708203		0.116129	0.18029
CsbZIP08	0.042745	0.187969			0.042745	0.869546			0.042745	0.0347453		0.042745	0.164575		0.042745	0.425874			0.0302413	0.033543		0.0302413	7.24069	7.90346	0.0302413	0.0226313
CsbZIP09	0	0			0	0			0	0		0	0.0424207		0	0			0	0		0	0.00660667		0	0
CsbZIP10	1.63118	0.009808	-7.37775		1.63118	2.69623	0.725025		1.63118	3.00326	0.880611	1.63118	2.28917	0.488907	1.63118	1.6903	0.0513638		0.207382	0.495734		0.207382	0.145953		0.207382	0.562003
CsbZIP11	0.248822	0			0.248822	0.532976			0.248822	0.205949		0.248822	0.340941		0.248822	0.151063			0.146697	0.0340137		0.146697	0.027111		0.146697	0.108285
CsbZIP12	4.45829	21.791	2.28917		4.45829	7.95013	0.834489		4.45829	6.12243	0.457614	4.45829	6.67915	0.583174	4.45829	5.07645	0.18733		7.80161	6.29908	-0.30863	7.80161	5.87371	-0.409499	7.80161	7.11198	-0.13352
CsbZIP13	239.719	1719.04	2.84219		239.719	4899.5	4.35322		239.719	171.232	-0.485391	239.719	179.648	-0.416169	239.719	131.786	-0.863151		64.6469	24.0476	-1.42669	64.6469	70.4668	0.124363	64.6469	14.6634	-2.14036
CsbZIP14	198.022	355.315	0.843436		198.022	792.466	2.00069		198.022	135.889	-0.543231	198.022	83.0258	-1.25403	198.022	92.5914	-1.09671		18.4804	5.95915	-1.63282	18.4804	16.0523	-0.203211	18.4804	2.66234	-2.79523
CsbZIP15	6.51689	9.12749	0.486034		6.51689	11.2407	0.786475		6.51689	8.71426	0.419194	6.51689	11.2088	0.782376	6.51689	6.34039	-0.0396123		2.94978	2.36762	-0.31717	2.94978	1.97909	-0.575773	2.94978	2.72373	-0.115025
CsbZIP16	2.36038	11.8289	2.32523		2.36038	8.17451	1.79211		2.36038	3.23918	0.45661	2.36038	5.10179	1.11199	2.36038	4.78149	1.01844		0	0.263216		0	0.240246		0	0.0931017
CsbZIP17	2.6502	0.776794	-1.7705		2.6502	1.88095	-0.494641		2.6502	2.97457	0.166576	2.6502	5.3765	1.02056	2.6502	3.37423	0.348454		1.13006	1.5505	0.456334	1.13006	0.698339	-0.694402	1.13006	1.5066	0.414894
CsbZIP18	1.85484	0.892991	-1.05458		1.85484	4.76252	1.36043		1.85484	2.18633	0.237213	1.85484	3.51207	0.921027	1.85484	3.9215	1.08011		0.670759	0.983448		0.670759	2.37164	1.82202	0.670759	0.318625
CsbZIP19	3.55776	0.658917	-2.4328		3.55776	2.54911	-0.480979		3.55776	8.46968	1.25134	3.55776	5.71717	0.68433	3.55776	2.2031	-0.691433		2.42524	1.41346	-0.778892	2.42524	0.023779	-6.6723	2.42524	0.944717	-1.36017
CsbZIP20	0.0441793	0.0605133			0.0441793	0.199171			0.0441793	0.142696		0.0441793	0.125812		0.0441793	0.07292			0.031572	0.057542		0.031572	0.0497733		0.031572	0.0785787
CsbZIP21	2.36499	1.93071	-0.292703		2.36499	2.02009	-0.227416		2.36499	3.28994	0.476227	2.36499	4.25532	0.847433	2.36499	2.98084	0.333884		1.90812	1.44913	-0.396966	1.90812	2.36364	0.308857	1.90812	0.564352	-1.75748
CsbZIP22	2.19575	1.10757	-0.98732		2.19575	1.59578	-0.460453		2.19575	2.07497	-0.0816244	2.19575	2.43479	0.149081	2.19575	4.99627	1.18613		0.532538	0.560483		0.532538	8.34591	3.97011	0.532538	0.274528
CsbZIP23	8.9774	0.373088	-4.58871		8.9774	0.812825	-3.46528		8.9774	7.70238	-0.220992	8.9774	11.7145	0.383923	8.9774	4.97259	-0.8523		2.20788	0.429879	-2.36066	2.20788	2.80591	0.345807	2.20788	0.132032	-4.06371
CsbZIP24	6.29915	22.6487	1.8462		6.29915	6.59815	0.0669061		6.29915	7.51799	0.255191	6.29915	9.91357	0.654248	6.29915	7.2808	0.20894		3.19642	3.07656	-0.0551344	3.19642	16.3169	2.35184	3.19642	2.33342	-0.454009
CsbZIP25	5.68417	2.37154	-1.26113		5.68417	8.07848	0.507134		5.68417	4.77357	-0.25188	5.68417	8.26545	0.540144	5.68417	3.36591	-0.755952		3.45727	0.908411	-1.92822	3.45727	0.046466	-6.21732	3.45727	1.48818	-1.21608
CsbZIP26	12.2929	0.280496	-5.45371		12.2929	1.07676	-3.51307		12.2929	10.7693	-0.190911	12.2929	14.9991	0.287046	12.2929	6.42206	-0.936722		1.99853	0.17754	-3.49272	1.99853	0.00256567	-9.60539	1.99853	0.0518137	-5.26946
CsbZIP27	0.400864	0.654512			0.400864	3.80198	3.24556		0.400864	0.364161		0.400864	1.01583	1.34147	0.400864	2.42398	2.59619		0.210188	0.451253		0.210188	23.2097	6.7869	0.210188	0.186006
CsbZIP28	2.22621	5.1313	1.20473		2.22621	5.40758	1.28039		2.22621	2.74164	0.30045	2.22621	3.31862	0.575993	2.22621	3.05515	0.456652		8.61823	10.1626	0.237805	8.61823	16.145	0.905624	8.61823	8.11525	-0.0867559
CsbZIP29	13.4094	0.378767	-5.14579		13.4094	10.5458	-0.346583		13.4094	11.9388	-0.167587	13.4094	13.657	0.0263883	13.4094	5.99921	-1.1604		5.60194	0.476367	-3.55578	5.60194	0.0205037	-8.0939	5.60194	0.431258	-3.6993
CsbZIP30	116.615	100.025	-0.221394		116.615	22.0117	-2.40541		116.615	92.421	-0.335455	116.615	102.295	-0.189011	116.615	95.9707	-0.281083		7.33903	10.2267	0.478678	7.33903	7.49329	0.03001	7.33903	9.01213	0.296279
CsbZIP31	1.60808	1.71662	0.0942375		1.60808	2.37915	0.56511		1.60808	1.49133	-0.108739	1.60808	3.36832	1.06669	1.60808	1.82207	0.180238		0.507802	0.399133		0.507802	0.93425		0.507802	0.0997743
CsbZIP32	24.9964	15.3966	-0.699109		24.9964	4.99569	-2.32296		24.9964	24.1356	-0.050557	24.9964	33.3283	0.415025	24.9964	16.9779	-0.558063		2.78295	4.38194	0.654953	2.78295	1.92622	-0.530846	2.78295	4.10825	0.561907
CsbZIP33	0.289934	1.43537	2.30762		0.289934	0.965523			0.289934	0.51648		0.289934	0.261071		0.289934	0.713133			0.426219	0.335477		0.426219	12.2849	4.84914	0.426219	0.22679
CsbZIP34	3.94124	4.16031	0.078044		3.94124	6.80209	0.787331		3.94124	4.92427	0.321262	3.94124	4.91904	0.319728	3.94124	9.17308	1.21876		1.45101	2.09866	0.532416	1.45101	4.07255	1.48888	1.45101	0.821689	-0.820391
CsbZIP35	0.377937	0.746056			0.377937	0.891708			0.377937	0.479703		0.377937	1.21391	1.68344	0.377937	0.586562			1.15024	0.274611	-2.06647	1.15024	0.862874	-0.414711	1.15024	0.271252	-2.08422
CsbZIP36	0.0755337	0			0.0755337	0.110587			0.0755337	0.065181		0.0755337	0.369367		0.0755337	0.20158			0.204586	0.150982		0.204586	0.121302		0.204586	0.0820587
CsbZIP37	2.83236	4.03276	0.509761		2.83236	1.47315	-0.9431		2.83236	3.17413	0.164356	2.83236	3.85392	0.444321	2.83236	4.38816	0.631613		1.06547	1.71854	0.689688	1.06547	2.6505	1.31477	1.06547	1.29248	0.278645
CsbZIP38	41.2258	23.8644	-0.788687		41.2258	62.6547	0.603873		41.2258	45.3588	0.137832	41.2258	61.8121	0.584339	41.2258	50.4262	0.290623		7.19834	8.72579	0.277621	7.19834	0.0473513	-7.24812	7.19834	8.83052	0.294835
CsbZIP39	171.077	61.0236	-1.4872		171.077	138.657	-0.303126		171.077	111.357	-0.619457	171.077	0.382296	-8.80574	171.077	0.504634	-8.40519		40.9983	28.5693	-0.521101	40.9983	9.4911	-2.11092	40.9983	23.9195	-0.777376
CsbZIP40	0.767546	1.94752	1.34331		0.767546	1.59618	1.0563		0.767546	0.683344		0.767546	1.10259	0.522575	0.767546	0.292717			1.33148	0.623844	-1.09377	1.33148	1.43952	0.11256	1.33148	0.633105	-1.07251
CsbZIP41	0	0			0	0			0	0		0	0.029643		0	0			0.035126	0.0790377		0.035126	1.14009	5.02047	0.035126	0.0458813
CsbZIP42	0.515218	0.163096			0.515218	0.481777			0.515218	1.10468	1.10037	0.515218	1.31429	1.35103	0.515218	1.44659	1.4894		0.489713	0.734874		0.489713	1.43634	1.55239	0.489713	0.292229
CsbZIP43	3.80938	6.3931	0.746961		3.80938	3.99924	0.0701714		3.80938	3.78439	-0.00949582	3.80938	5.93898	0.640659	3.80938	3.40665	-0.161204		5.73204	2.91903	-0.973559	5.73204	0.656773	-3.12558	5.73204	2.70144	-1.08532
CsbZIP44	4.39754	7.63447	0.795831		4.39754	4.04568	-0.120315		4.39754	4.28565	-0.0371813	4.39754	5.53807	0.332686	4.39754	5.44703	0.308774		2.88262	2.21094	-0.382725	2.88262	3.52097	0.28859	2.88262	2.18924	-0.396952
CsbZIP45	8.8096	1.05534	-3.06137		8.8096	0.878608	-3.32579		8.8096	5.1461	-0.775599	8.8096	4.62134	-0.930767	8.8096	4.25317	-1.05054		0.359074	1.30753	1.8645	0.359074	1.04412	1.53993	0.359074	0.607126
CsbZIP46	5.20238	4.92274	-0.0797112		5.20238	7.94194	0.61032		5.20238	4.33801	-0.262139	5.20238	3.78779	-0.457814	5.20238	9.39751	0.853107		1.13049	2.66164	1.23536	1.13049	3.05183	1.43272	1.13049	0.650393	-0.79757
CsbZIP47	5.11235	11.8468	1.21244		5.11235	7.27899	0.509753		5.11235	5.02224	-0.0256565	5.11235	5.58451	0.127443	5.11235	5.39483	0.0775914		0.987089	1.16986	0.245087	0.987089	1.84881	0.905345	0.987089	1.12526	0.189
CsbZIP48	5.57903	51.7197	3.21263		5.57903	18.303	1.71399		5.57903	6.36936	0.191133	5.57903	11.5507	1.04989	5.57903	5.63583	0.0146119		15.7607	9.24818	-0.769087	15.7607	11.752	-0.423427	15.7607	8.02386	-0.973959
CsbZIP49	0.100582	0			0.100582	2.13704	4.40917		0.100582	0.208921		0.100582	0.083831		0.100582	0			0.295086	0.103344		0.295086	0.0262857		0.295086	0.167935
CsbZIP50	3.40607	14.8018	2.11959		3.40607	4.11704	0.273499		3.40607	3.17744	-0.100246	3.40607	3.56671	0.0664858	3.40607	3.97629	0.223315		2.17827	1.7483	-0.317233	2.17827	4.18821	0.943151	2.17827	1.93589	-0.170187
CsbZIP51	0	0			0	0.0462293			0	0		0	0.0289133		0	0.0211983			0	0		0	0		0	0
CsbZIP52	7.82968	16.3514	1.06239		7.82968	8.56446	0.129409		7.82968	6.5584	-0.25561	7.82968	10.9134	0.479075	7.82968	15.7633	1.00954		1.3377	2.25804	0.755315	1.3377	2.84951	1.09096	1.3377	1.09057	-0.294674
CsbZIP53	0.0167313	0.0212303			0.0167313	0.0692943			0.0167313	0.011597		0.0167313	0.173112		0.0167313	0.00734533			0.350719	0.203269		0.350719	0.267517		0.350719	0.204174
CsbZIP54	12.9613	14.1953	0.13121		12.9613	7.27759	-0.832673		12.9613	10.7307	-0.272456	12.9613	12.3348	-0.0714755	12.9613	12.2097	-0.0861791		3.84638	4.05328	0.0755856	3.84638	4.23323	0.138256	3.84638	3.96246	0.0428927
CsbZIP55	10.4859	53.3693	2.34756		10.4859	9.78674	-0.0995464		10.4859	13.2953	0.342466	10.4859	17.2664	0.719519	10.4859	14.2059	0.438039		0.0981397	0.861429		0.0981397	6.99853	6.15607	0.0981397	1.12078	3.51352
CsbZIP56	2.36829	1.26447	-0.905307		2.36829	1.29899	-0.866448		2.36829	2.78424	0.233438	2.36829	4.09103	0.788621	2.36829	8.79919	1.89353		0.305448	1.84927	2.59796	0.305448	1.30709	2.09736	0.305448	2.16274	2.82386
CsbZIP57	0.4599	0.208941			0.4599	1.11971	1.28374		0.4599	0.835925		0.4599	1.77716	1.95019	0.4599	1.97625	2.10338		0.273326	0.638842		0.273326	1.95332	2.83724	0.273326	0.263329
CsbZIP58	5.87992	0.223008	-4.72063		5.87992	12.1145	1.04286		5.87992	11.6304	0.984029	5.87992	17.0637	1.53706	5.87992	8.92047	0.601323		4.04174	1.9299	-1.06645	4.04174	2.59208	-0.640867	4.04174	0.569529	-2.82714
CsbZIP59	0	0			0	0			0	0.00827267		0	0		0	0.0403773			0	0.055145		0	0		0	0
CsbZIP60	5.79137	0.959597	-2.5934		5.79137	1.19219	-2.2803		5.79137	3.39683	-0.769717	5.79137	1.97556	-1.55164	5.79137	0.832563	-2.79827		1.09786	1.56828	0.514484	1.09786	0.168151	-2.70687	1.09786	1.23491	0.169703
CsbZIP61	0.015443	0.197627			0.015443	0.0713063			0.015443	0.0346333		0.015443	0		0.015443	0			0.306425	0.050933		0.306425	0.11772		0.306425	0.149683
CsbZIP62	24.6187	2.87813	-3.09655		24.6187	20.7441	-0.247056		24.6187	11.048	-1.15597	24.6187	11.3318	-1.11938	24.6187	44.4644	0.852893		0.0750193	1.84831	4.6228	0.0750193	6.3079	6.39375	0.0750193	0.158294
CsbZIP63	14.7562	1.40985	-3.38771		14.7562	27.528	0.89958		14.7562	14.6731	-0.00814019	14.7562	12.5702	-0.23131	14.7562	28.1003	0.929268		0.820135	3.99711	2.28503	0.820135	11.5572	3.81679	0.820135	2.38279	1.53872
CsbZIP64	28.9031	272.402	3.23644		28.9031	20.8768	-0.469328		28.9031	13.3506	-1.11432	28.9031	11.6877	-1.30624	28.9031	10.0249	-1.52764		41.5661	40.3356	-0.0433539	41.5661	5.24564	-2.98622	41.5661	35.8367	-0.213969
CsbZIP65	2.42336	3.71366	0.615831		2.42336	1.85483	-0.385728		2.42336	2.85539	0.236676	2.42336	3.38502	0.482153	2.42336	3.46676	0.516576		0.060053	0.048385		0.060053	0.0581503		0.060053	0.066475
CsbZIP66	6.10235	43.1633	2.82237		6.10235	3.6681	-0.734331		6.10235	9.67165	0.664397	6.10235	9.39626	0.622721	6.10235	7.84816	0.362989		0.054232	2.84764	5.71448	0.054232	5.99006	6.78728	0.054232	1.96925	5.18236
CsbZIP67	5.52785	12.3509	1.15983		5.52785	33.4929	2.59907		5.52785	6.12657	0.148361	5.52785	6.73027	0.283946	5.52785	5.53254	0.00122403		1.18718	2.11655	0.834174	1.18718	5.05023	2.08881	1.18718	5.23703	2.14121
CsbZIP68	61.6338	10.0851	-2.6115		61.6338	35.4508	-0.797903		61.6338	54.9147	-0.166528	61.6338	56.2907	-0.130824	61.6338	59.8852	-0.0415211		1.29954	2.57493	0.986531	1.29954	1.2593	-0.0453816	1.29954	2.8612	1.13862
CsbZIP69	0.603103	10.9873	4.18728		0.603103	7.18858	3.57523		0.603103	1.4596	1.2751	0.603103	1.80564	1.58204	0.603103	3.85714	2.67705		1.7028	1.8867	0.147954	1.7028	5.76666	1.75983	1.7028	1.27572	-0.416603
CsbZIP70	1.79406	0.486995	-1.88125		1.79406	2.76776	0.625492		1.79406	1.63794	-0.131349	1.79406	3.89275	1.11756	1.79406	2.44607	0.447235		0.416722	0.221348		0.416722	0.290476		0.416722	0.042962
CsbZIP71	0.188312	0.399003			0.188312	1.87233	3.31363		0.188312	1.20018	2.67205	0.188312	2.33232	3.63057	0.188312	1.21298	2.68736		2.4393	0.980729	-1.31454	2.4393	0.532903	-2.19452	2.4393	1.00737	-1.27587
CsbZIP72	5.04367	2.60733	-0.951902		5.04367	7.45274	0.563298		5.04367	4.57723	-0.14	5.04367	6.10804	0.276234	5.04367	4.70453	-0.100423		3.56785	3.04393	-0.229122	3.56785	3.75827	0.0750126	3.56785	2.34708	-0.604188
CsbZIP73	0	0.0584923			0	1.35502			0	0.0106803		0	0		0	0.0666837			0.00369367	0		0.00369367	1.25938	8.41344	0.00369367	0
CsbZIP74	1.96403	0.481553	-2.02805		1.96403	2.79411	0.508574		1.96403	2.03808	0.0533921	1.96403	1.62332	-0.274865	1.96403	1.18799	-0.725287		0.897055	0.92261		0.897055	0.229575		0.897055	1.12076	0.321203
CsbZIP75	17.0891	0.114428	-7.2225		17.0891	5.96921	-1.51746		17.0891	12.577	-0.442291	17.0891	17.6442	0.0461208	17.0891	6.69684	-1.35152		7.39664	0.935781	-2.98263	7.39664	0.0746153	-6.63125	7.39664	0.649945	-3.50848
CsbZIP76	0.698852	1.22696	0.812033		0.698852	0.302753			0.698852	0.765335		0.698852	1.30285	0.898612	0.698852	0.843534			0.327949	0.351809		0.327949	0.634386		0.327949	0.291549
CsbZIP77	0.311036	1.51896	2.28793		0.311036	1.46602	2.23676		0.311036	0.2081		0.311036	0.167015		0.311036	0.166977			0.136346	0.240746		0.136346	17.8907	7.0358	0.136346	0.243481
CsbZIP78	0.120695	1.23746	3.35794		0.120695	0.568578			0.120695	0.979805		0.120695	3.00423	4.63755	0.120695	0.466562			0.941723	0.00895367		0.941723	0.118781		0.941723	0.013185
CsbZIP79	8.63172	26.2902	1.6068		8.63172	6.31091	-0.4518		8.63172	7.50284	-0.202212	8.63172	6.92893	-0.317016	8.63172	9.50722	0.139375		2.14802	2.07421	-0.0504503	2.14802	6.08044	1.50117	2.14802	1.56825	-0.453858
CsbZIP80	8.32621	22.6311	1.44257		8.32621	31.2152	1.90652		8.32621	11.6159	0.480363	8.32621	12.758	0.615666	8.32621	10.8311	0.379447		8.16197	8.03457	-0.0226964	8.16197	10.3025	0.336004	8.16197	8.81401	0.11088
CsbZIP81	0.0217903	0			0.0217903	0			0.0217903	0		0.0217903	0		0.0217903	0			0.002264	0.00186533		0.002264	0.620093		0.002264	0.00774367
CsbZIP82	0.0116727	0.08245			0.0116727	0.00430033			0.0116727	0		0.0116727	0.0661467		0.0116727	0.0265833			0.0380223	0.0689857		0.0380223	0.0755217		0.0380223	0
CsbZIP83	0.4471	1.42553	1.67283		0.4471	0.225409			0.4471	0.39112		0.4471	0.447595		0.4471	0.458976			0.107742	0.0873963		0.107742	0.0333943		0.107742	0.0250727
CsbZIP84	1.0979	0.824158	-0.413755		1.0979	0.355027	-1.62875		1.0979	1.81617	0.726152	1.0979	1.66899	0.604227	1.0979	1.54818	0.495821		0.219216	0.416106		0.219216	0.173512		0.219216	0.225656
CsbZIP85	1.4046	1.57831	0.168223		1.4046	0.684922	-1.03615		1.4046	1.0083	-0.478233	1.4046	1.77781	0.339944	1.4046	1.65371	0.235554		0.314637	0.182906		0.314637	0.846084		0.314637	0.235962
CsbZIP86	2.37164	1.674	-0.502582		2.37164	2.7486	0.212815		2.37164	3.12827	0.399481	2.37164	4.13952	0.803579	2.37164	3.55914	0.585645		1.30054	0.932377	-0.48013	1.30054	1.75747	0.434388	1.30054	0.925295	-0.49113

## Sheet: Root
Table S7. The transcriptome data of CsbZIP genes in shoot and root under abiotic stress.
	Heat				Cold				Salt										Drought
#ID	CK	Heat	log2(foldchange)		CK	Cold	log2(foldchange)		CK	LS	log2(foldchange)	CK	MS	log2(foldchange)	CK	SS	log2(foldchange)		CK	LDS	log2(foldchange)	CK_	SDS	log2(foldchange)	CK	RE	log2(foldchange)
CsbZIP01	0.480669	0.23704			0.480669	0.145231			0.480669	0.116749		0.480669	0.157998		0.480669	1.66232	1.79008		0.096461	0.905605		0.096461	7.2197	6.22585	0.096461	4.20205	5.445
CsbZIP02	4.65286	1.72871	-1.42842		4.65286	2.00045	-1.21779		4.65286	3.62016	-0.362064	4.65286	7.03857	0.597166	4.65286	9.08764	0.965787		0.215386	1.38753	2.68753	0.215386	22.1892	6.68679	0.215386	7.24874	5.07273
CsbZIP03	2.86009	0.454375	-2.65411		2.86009	3.18623	0.15579		2.86009	0.556641	-2.36124	2.86009	1.74076	-0.716345	2.86009	2.67942	-0.0941411		2.21648	0.748134	-1.5669	2.21648	0.928612	-1.25512	2.21648	0.480721	-2.205
CsbZIP04	16.698	1.64466	-3.34382		16.698	11.4984	-0.538243		16.698	9.35645	-0.835644	16.698	10.5335	-0.66469	16.698	7.87374	-1.08456		7.9131	4.16835	-0.924764	7.9131	0.718524	-3.46113	7.9131	2.04522	-1.95198
CsbZIP05	0	0			0	0			0	0.0114383		0	0		0	0			0.050675	0		0.050675	0		0.050675	0
CsbZIP06	1.57147	0.096294	-4.02852		1.57147	2.02699	0.367223		1.57147	0.201589	-2.96262	1.57147	0.497365	-1.65974	1.57147	1.00307	-0.647694		0.049186	0.499253		0.049186	5.69124	6.85435	0.049186	1.11458	4.50211
CsbZIP07	1.01119	0.0456837	-4.46823		1.01119	1.11799	0.14485		1.01119	1.20511	0.253109	1.01119	0.753331	-0.424698	1.01119	0.708438	-0.513338		0.698163	0.392643		0.698163	0.138627		0.698163	0.273911
CsbZIP08	0.89939	0.691102			0.89939	0.22815			0.89939	0.236977		0.89939	0.293786		0.89939	1.97522	1.135		0.317643	1.45348	2.19403	0.317643	15.3554	5.5952	0.317643	8.32345	4.7117
CsbZIP09	1.22014	0.0756817	-4.01096		1.22014	0.405246	-1.59018		1.22014	0		1.22014	0.262525	-2.21652	1.22014	0.146285	-3.06019		0.113799	0		0.113799	0.00260267		0.113799	0
CsbZIP10	1.01986	0.105208	-3.27705		1.01986	1.60743	0.656385		1.01986	1.46437	0.521908	1.01986	1.16703	0.19447	1.01986	1.46231	0.519878		0.301241	0.099064		0.301241	0.324079		0.301241	0.549984
CsbZIP11	0.202354	0.0474423			0.202354	0.0300937			0.202354	0.0966957		0.202354	0.0750883		0.202354	0.079985			0.045231	0.011853		0.045231	0.00117033		0.045231	0
CsbZIP12	9.29581	26.9308	1.5346		9.29581	6.61738	-0.49032		9.29581	9.64767	0.0535999	9.29581	10.8971	0.229294	9.29581	9.11736	-0.0279655		15.3685	17.3715	0.176745	15.3685	13.9315	-0.141626	15.3685	17.2109	0.163349
CsbZIP13	659.906	1366.62	1.05029		659.906	8496.22	3.68649		659.906	528.169	-0.32126	659.906	682.863	0.0493366	659.906	484.08	-0.447014		106.231	102.386	-0.0531874	106.231	110.799	0.0607423	106.231	91.9927	-0.207608
CsbZIP14	319.2	379.649	0.250206		319.2	685.9	1.10354		319.2	147.554	-1.11322	319.2	220.225	-0.535479	319.2	175.726	-0.861133		28.8453	25.8255	-0.159543	28.8453	18.5502	-0.636906	28.8453	16.2807	-0.825172
CsbZIP15	16.4	10.9642	-0.580893		16.4	18.5008	0.173895		16.4	25.6851	0.647239	16.4	24.3814	0.572086	16.4	21.1407	0.366329		6.36853	4.80347	-0.406883	6.36853	3.48653	-0.869167	6.36853	5.08722	-0.324083
CsbZIP16	7.17917	12.3938	0.787734		7.17917	4.62474	-0.634445		7.17917	8.07532	0.169702	7.17917	7.60408	0.0829553	7.17917	8.45792	0.236486		0.647982	0		0.647982	0.572767		0.647982	1.43468	1.1467
CsbZIP17	7.15671	2.73424	-1.38816		7.15671	2.41339	-1.56824		7.15671	6.0045	-0.253253	7.15671	6.8481	-0.0635923	7.15671	5.43352	-0.39741		4.8233	3.78357	-0.350275	4.8233	2.3262	-1.05205	4.8233	3.16165	-0.609343
CsbZIP18	15.1915	1.86094	-3.02916		15.1915	2.05716	-2.88453		15.1915	2.37585	-2.67674	15.1915	3.36007	-2.17669	15.1915	15.7736	0.0542526		2.61187	1.67996	-0.636661	2.61187	7.51602	1.52488	2.61187	6.04174	1.20988
CsbZIP19	0.519454	1.39607	1.42631		0.519454	0.414154			0.519454	0.171123		0.519454	0.847754		0.519454	0.399384			1.1376	0.237222	-2.26168	1.1376	0.09655	-3.55857	1.1376	0.076434	-3.89563
CsbZIP20	0.059811	0			0.059811	0.449519			0.059811	0.0562983		0.059811	0.0454197		0.059811	0.0458857			0.161403	0		0.161403	0		0.161403	0
CsbZIP21	7.14205	5.61054	-0.348198		7.14205	4.53528	-0.655147		7.14205	19.3507	1.43798	7.14205	11.7047	0.712679	7.14205	15.9274	1.1571		4.28059	7.35323	0.780568	4.28059	6.30456	0.558586	4.28059	5.99138	0.485079
CsbZIP22	7.65057	3.68987	-1.052		7.65057	2.86545	-1.4168		7.65057	2.51481	-1.60512	7.65057	4.20638	-0.862987	7.65057	6.29012	-0.28248		1.19201	2.24527	0.913491	1.19201	14.5558	3.61012	1.19201	11.2509	3.23857
CsbZIP23	4.44287	0.562185	-2.98237		4.44287	0.218665	-4.34469		4.44287	0.290031	-3.93721	4.44287	2.99325	-0.569777	4.44287	2.02626	-1.13267		5.70241	0.270384	-4.39849	5.70241	0.542356	-3.39426	5.70241	0.030713	-7.53658
CsbZIP24	24.4537	20.8233	-0.23185		24.4537	9.07991	-1.4293		24.4537	13.1389	-0.896206	24.4537	14.0861	-0.795777	24.4537	17.6019	-0.474323		4.72589	6.82276	0.52977	4.72589	25.7194	2.4442	4.72589	15.2453	1.6897
CsbZIP25	2.49054	0.257814	-3.27206		2.49054	7.20147	1.53183		2.49054	0.28133	-3.14612	2.49054	1.28847	-0.950795	2.49054	1.09714	-1.18271		2.92964	0.202805	-3.85256	2.92964	0.129584	-4.49877	2.92964	0.115132	-4.66936
CsbZIP26	13.5586	0.0165063	-9.68198		13.5586	0.230471	-5.87849		13.5586	0.456372	-4.89286	13.5586	7.06922	-0.939591	13.5586	5.86798	-1.20828		4.03677	0.763142	-2.40318	4.03677	0.0332863	-6.92213	4.03677	0.005643	-9.48252
CsbZIP27	6.73077	0.752593	-3.16083		6.73077	4.15896	-0.69455		6.73077	1.28891	-2.38462	6.73077	1.47614	-2.18895	6.73077	8.34981	0.310971		0.325118	4.05448	3.64048	0.325118	40.9358	6.97625	0.325118	41.664	7.00169
CsbZIP28	5.34386	1.69128	-1.65977		5.34386	8.25497	0.627382		5.34386	3.44632	-0.632823	5.34386	3.85688	-0.470446	5.34386	4.34854	-0.297351		12.6233	17.3895	0.462122	12.6233	15.3984	0.28669	12.6233	23.6723	0.907107
CsbZIP29	5.24444	0.0377073	-7.1198		5.24444	4.54938	-0.205119		5.24444	0.277282	-4.24137	5.24444	1.93996	-1.43476	5.24444	1.76288	-1.57286		9.52048	0.379061	-4.65053	9.52048	0.0412413	-7.8508	9.52048	0.084114	-6.82254
CsbZIP30	77.6329	58.2439	-0.414562		77.6329	28.2238	-1.45976		77.6329	40.6826	-0.932257	77.6329	73.0548	-0.0876901	77.6329	50.0215	-0.63412		10.3491	7.84743	-0.399217	10.3491	7.40997	-0.481969	10.3491	9.01262	-0.199489
CsbZIP31	46.9932	1.03917	-5.49895		46.9932	29.3243	-0.680357		46.9932	5.06945	-3.21255	46.9932	15.3493	-1.61428	46.9932	5.86944	-3.00116		0.098211	0.075917		0.098211	0.098502		0.098211	0.06472
CsbZIP32	1.76725	3.64533	1.04454		1.76725	0.851096	-1.05412		1.76725	3.0137	0.770024	1.76725	3.97443	1.16924	1.76725	1.64961	-0.0993861		3.88666	2.03394	-0.934255	3.88666	0.737527	-2.39776	3.88666	0.909684	-2.09509
CsbZIP33	1.06795	19.257	4.17246		1.06795	1.40564	0.396378		1.06795	0.682491	-0.645966	1.06795	0.798437	-0.419598	1.06795	3.76242	1.81681		0.756559	3.85103	2.34772	0.756559	3.19287	2.07733	0.756559	2.37545	1.65068
CsbZIP34	6.29714	4.5423	-0.471274		6.29714	2.63725	-1.25566		6.29714	6.32732	0.00689866	6.29714	5.52637	-0.188364	6.29714	9.21359	0.549068		3.38461	5.93028	0.80911	3.38461	4.79761	0.503325	3.38461	4.47345	0.402399
CsbZIP35	3.34342	0.835128	-2.00125		3.34342	5.31663	0.669189		3.34342	1.61335	-1.05126	3.34342	1.43691	-1.21835	3.34342	3.00637	-0.153301		1.03389	0.45367	-1.18836	1.03389	1.85834	0.845934	1.03389	0.833162	-0.311411
CsbZIP36	0.24026	0.357969			0.24026	0.00111733			0.24026	0.573707		0.24026	0.758022		0.24026	1.06557	2.14896		2.24926	1.74738	-0.364253	2.24926	0.443961	-2.34095	2.24926	1.39033	-0.694025
CsbZIP37	17.9349	10.6855	-0.747119		17.9349	5.79064	-1.63098		17.9349	11.9836	-0.58171	17.9349	16.0863	-0.156938	17.9349	10.0633	-0.833666		2.93716	6.30926	1.10305	2.93716	4.30717	0.552317	2.93716	5.64141	0.941634
CsbZIP38	71.5358	2.78655	-4.68211		71.5358	145.768	1.02694		71.5358	61.48	-0.218547	71.5358	50.6867	-0.497058	71.5358	48.9039	-0.548717		5.39115	4.29246	-0.32879	5.39115	0.0566097	-6.5734	5.39115	0.149383	-5.17351
CsbZIP39	186.912	244.774	0.389094		186.912	1168.66	2.64442		186.912	710.901	1.92729	186.912	311.086	0.734959	186.912	344.305	0.881331		158.971	135.161	-0.234086	158.971	63.9372	-1.31404	158.971	57.1874	-1.475
CsbZIP40	0.760615	1.07793	0.503031		0.760615	1.95826	1.36433		0.760615	5.04634	2.73	0.760615	4.56953	2.58681	0.760615	2.92771	1.94454		1.48714	1.94826	0.389642	1.48714	3.49297	1.23191	1.48714	3.5694	1.26314
CsbZIP41	3.31337	0.557008	-2.57253		3.31337	0.463405	-2.83795		3.31337	0.106637	-4.95751	3.31337	0.304346	-3.44451	3.31337	3.32721	0.00601159		0.120579	0.629587		0.120579	3.22564	4.74153	0.120579	4.00326	5.05312
CsbZIP42	2.39541	0.108933	-4.45876		2.39541	1.13147	-1.08207		2.39541	3.62934	0.599433	2.39541	4.25058	0.827387	2.39541	2.43269	0.0222769		3.08307	2.26392	-0.445543	3.08307	0.601836	-2.35692	3.08307	1.2572	-1.29415
CsbZIP43	44.3117	1.57759	-4.81189		44.3117	2.28186	-4.27941		44.3117	122.616	1.46838	44.3117	88.7842	1.00261	44.3117	72.2622	0.705554		9.28718	17.7298	0.932866	9.28718	9.20433	-0.012929	9.28718	8.53156	-0.122431
CsbZIP44	10.7913	8.85796	-0.284815		10.7913	2.89432	-1.89857		10.7913	9.51764	-0.181186	10.7913	9.85173	-0.131413	10.7913	13.0453	0.273673		5.18826	6.19028	0.254753	5.18826	7.03246	0.438779	5.18826	7.4391	0.519876
CsbZIP45	7.94092	25.1325	1.66217		7.94092	0.644293	-3.62352		7.94092	9.72802	0.292841	7.94092	12.3479	0.636892	7.94092	2.82447	-1.49132		0.997312	2.11188	1.08241	0.997312	0.824593	-0.274363	0.997312	2.70656	1.44034
CsbZIP46	17.3136	6.54083	-1.40436		17.3136	5.85775	-1.56349		17.3136	9.48677	-0.867919	17.3136	10.0722	-0.781536	17.3136	12.2975	-0.49354		2.52526	4.92271	0.963023	2.52526	4.48415	0.828406	2.52526	4.25083	0.751314
CsbZIP47	27.8192	45.4248	0.707398		27.8192	34.1686	0.296587		27.8192	49.3851	0.827993	27.8192	38.8271	0.480982	27.8192	45.2441	0.701649		2.98733	29.4996	3.30377	2.98733	7.90656	1.4042	2.98733	10.0619	1.75198
CsbZIP48	120.257	2.59746	-5.53288		120.257	108.514	-0.148236		120.257	116.249	-0.0489072	120.257	107.284	-0.164694	120.257	73.4009	-0.712254		51.2437	50.8846	-0.0101447	51.2437	103.077	1.00828	51.2437	64.2547	0.326428
CsbZIP49	0.292461	0			0.292461	5.27241	4.17215		0.292461	0.266479		0.292461	0.221622		0.292461	0.45924			0.152037	0.081445		0.152037	0.13148		0.152037	0.13086
CsbZIP50	6.21101	10.275	0.726242		6.21101	3.35881	-0.88688		6.21101	4.47854	-0.471801	6.21101	5.04416	-0.300215	6.21101	6.36712	0.0358112		4.10612	4.08302	-0.00813845	4.10612	4.93261	0.264576	4.10612	5.47938	0.416237
CsbZIP51	0.112158	0.0145993			0.112158	0			0.112158	0		0.112158	0		0.112158	0.0265663			0	0		0	0.059904		0	0
CsbZIP52	28.0209	23.0524	-0.281585		28.0209	16.8996	-0.729518		28.0209	26.8568	-0.0612145	28.0209	23.7015	-0.241524	28.0209	32.3041	0.205213		4.60545	6.60095	0.519331	4.60545	4.75107	0.0449109	4.60545	2.02368	-1.18636
CsbZIP53	0.0327803	0.0233317			0.0327803	0.01815			0.0327803	0.0187207		0.0327803	0.0668503		0.0327803	0.0412313			1.18494	0.968411	-0.291117	1.18494	0.588143	-1.01057	1.18494	0.609152	-0.959934
CsbZIP54	6.92207	10.488	0.599458		6.92207	5.6549	-0.291702		6.92207	7.25367	0.0675064	6.92207	8.57125	0.308301	6.92207	7.19435	0.0556605		4.15849	2.85512	-0.54251	4.15849	2.0886	-0.99352	4.15849	3.72944	-0.157099
CsbZIP55	74.0827	25.7733	-1.52326		74.0827	23.1846	-1.67597		74.0827	56.4775	-0.391459	74.0827	60.0394	-0.303226	74.0827	38.2321	-0.954351		0.137441	0.119035		0.137441	1.38793	3.33605	0.137441	16.5229	6.90951
CsbZIP56	4.89541	3.10104	-0.658679		4.89541	1.55478	-1.65472		4.89541	3.45953	-0.500855	4.89541	5.47568	0.161609	4.89541	2.30128	-1.089		2.08457	3.70322	0.829029	2.08457	0.312812	-2.73638	2.08457	1.02368	-1.02599
CsbZIP57	3.28903	2.09489	-0.650788		3.28903	0.867924	-1.92202		3.28903	0.322396	-3.35076	3.28903	1.44834	-1.18326	3.28903	7.2695	1.14419		1.84682	3.11454	0.753977	1.84682	3.59865	0.962417	1.84682	4.37521	1.24431
CsbZIP58	7.22352	0.359506	-4.32861		7.22352	7.97188	0.142218		7.22352	11.9986	0.732093	7.22352	8.39309	0.216499	7.22352	15.856	1.13426		11.8975	5.99798	-0.98811	11.8975	6.91194	-0.783497	11.8975	11.2447	-0.0814158
CsbZIP59	0.198966	0.0644697			0.198966	0.0556197			0.198966	0.0393557		0.198966	0.178823		0.198966	0			0	1.95348	lnf	0	0		0	0
CsbZIP60	10.4121	1.37592	-2.91979		10.4121	1.64343	-2.66347		10.4121	6.01207	-0.792324	10.4121	6.68283	-0.639728	10.4121	3.40139	-1.61406		2.63692	3.13559	0.249884	2.63692	0.147104	-4.16394	2.63692	0.83217	-1.6639
CsbZIP61	2.36254	6.44761	1.44842		2.36254	0.312257	-2.91953		2.36254	1.21665	-0.957426	2.36254	5.64825	1.25746	2.36254	1.59418	-0.567521		0.757671	3.02489	1.99724	0.757671	0.416659		0.757671	0.950131
CsbZIP62	8.64414	6.67798	-0.372311		8.64414	3.33341	-1.37472		8.64414	3.5838	-1.27023	8.64414	7.64959	-0.17634	8.64414	17.1735	0.990386		0.445244	10.282	4.52939	0.445244	12.3515	4.79394	0.445244	10.5049	4.56032
CsbZIP63	5.31502	4.87722	-0.124017		5.31502	8.20787	0.626933		5.31502	4.70247	-0.176656	5.31502	6.19643	0.221361	5.31502	15.7542	1.56759		4.01548	15.986	1.99316	4.01548	29.7366	2.88859	4.01548	16.9929	2.08129
CsbZIP64	20.6393	104.79	2.34404		20.6393	11.5151	-0.841865		20.6393	5.11968	-2.01127	20.6393	9.95853	-1.05139	20.6393	4.04053	-2.35278		24.761	22.7045	-0.125092	24.761	4.52802	-2.45112	24.761	6.84011	-1.85598
CsbZIP65	10.9091	4.80956	-1.18155		10.9091	10.0705	-0.115391		10.9091	8.32911	-0.389296	10.9091	8.65032	-0.334705	10.9091	5.10007	-1.09694		0.009785	0.003442		0.009785	0.00992367		0.009785	0.030832
CsbZIP66	29.7962	9.98271	-1.57762		29.7962	24.757	-0.267294		29.7962	33.697	0.177492	29.7962	43.0785	0.531841	29.7962	22.4778	-0.406629		12.9197	9.61243	-0.426598	12.9197	2.37361	-2.44442	12.9197	7.90376	-0.70896
CsbZIP67	23.457	5.96684	-1.97498		23.457	39.2632	0.743159		23.457	33.9286	0.532485	23.457	34.7258	0.56599	23.457	21.4245	-0.130757		6.52698	6.42	-0.0238408	6.52698	20.8984	1.6789	6.52698	16.7768	1.36198
CsbZIP68	8.12983	2.50012	-1.70123		8.12983	3.67157	-1.14683		8.12983	5.49698	-0.564585	8.12983	6.68966	-0.281292	8.12983	5.40527	-0.58886		1.59778	1.11323	-0.521313	1.59778	0.484141	-1.72257	1.59778	0.920798	-0.795109
CsbZIP69	6.49975	12.1798	0.906038		6.49975	9.17074	0.496655		6.49975	5.1595	-0.333153	6.49975	6.18039	-0.0726864	6.49975	10.8444	0.738489		2.17827	9.04665	2.0542	2.17827	7.95043	1.86785	2.17827	3.7747	0.793178
CsbZIP70	8.5048	4.97618	-0.773238		8.5048	2.12506	-2.00078		8.5048	4.92531	-0.788063	8.5048	6.7613	-0.330977	8.5048	7.45196	-0.190656		2.28056	3.93155	0.785709	2.28056	2.09931	-0.119474	2.28056	1.92084	-0.247648
CsbZIP71	1.89622	0.76657	-1.30663		1.89622	7.88592	2.05615		1.89622	2.73078	0.526188	1.89622	1.85199	-0.0340472	1.89622	2.95043	0.637801		6.51216	2.56511	-1.34411	6.51216	1.45752	-2.15962	6.51216	2.67381	-1.28424
CsbZIP72	8.67516	5.12228	-0.760104		8.67516	6.10697	-0.506432		8.67516	6.46324	-0.424632	8.67516	7.41028	-0.227361	8.67516	6.17396	-0.490695		8.09023	6.5963	-0.294524	8.09023	8.00711	-0.0149002	8.09023	7.40071	-0.128518
CsbZIP73	3.00168	0.120262	-4.64151		3.00168	3.26887	0.123023		3.00168	0.025507	-6.87873	3.00168	0.548393	-2.45249	3.00168	0.340719	-3.13911		0	0		0	1.44237		0	0.136798
CsbZIP74	0.217781	0.306415			0.217781	1.02504	2.23473		0.217781	0.168856		0.217781	0.334129		0.217781	0.121866			0.530805	0.208536		0.530805	0.112395		0.530805	0.246742
CsbZIP75	10.3313	0.030347	-8.41126		10.3313	1.99279	-2.37417		10.3313	0.254676	-5.34222	10.3313	4.53764	-1.18701	10.3313	3.93778	-1.39157		17.5123	1.9909	-3.13687	17.5123	0.108917	-7.329	17.5123	0.122823	-7.15564
CsbZIP76	6.3873	26.4191	2.0483		6.3873	3.79676	-0.750438		6.3873	8.89459	0.477721	6.3873	8.77145	0.457608	6.3873	9.7195	0.605675		1.53208	5.03269	1.71584	1.53208	3.44516	1.16908	1.53208	5.0332	1.71598
CsbZIP77	4.93906	17.041	1.7867		4.93906	2.39562	-1.04384		4.93906	1.34574	-1.87583	4.93906	2.17556	-1.18285	4.93906	4.39676	-0.167796		2.03623	9.60559	2.23797	2.03623	5.5897	1.45687	2.03623	3.22294	0.662473
CsbZIP78	5.49077	5.03036	-0.126347		5.49077	4.98067	-0.140668		5.49077	0.351236	-3.9665	5.49077	1.48445	-1.88708	5.49077	2.60971	-1.07312		6.63193	0.828356	-3.00111	6.63193	0.594608	-3.47942	6.63193	0.019977	-8.37494
CsbZIP79	14.0987	26.0279	0.884498		14.0987	11.9142	-0.242875		14.0987	10.1271	-0.47734	14.0987	13.9941	-0.0107427	14.0987	12.5062	-0.172921		3.15718	4.77924	0.598146	3.15718	8.54744	1.43686	3.15718	4.4382	0.491341
CsbZIP80	15.505	17.5974	0.182622		15.505	18.9385	0.288588		15.505	17.2381	0.152868	15.505	17.3951	0.165948	15.505	16.5833	0.0969944		13.2131	13.4426	0.0248456	13.2131	7.89778	-0.742447	13.2131	9.76122	-0.436833
CsbZIP81	4.76913	0.116755	-5.35217		4.76913	0	-lnf		4.76913	0.0474207	-6.65207	4.76913	0.100867	-5.5632	4.76913	2.94584	-0.695045		0.007931	0.1415		0.007931	7.37209	9.86036	0.007931	5.3306	9.39258
CsbZIP82	0.285355	0.478125			0.285355	0.0843793			0.285355	0.417494		0.285355	0.613312		0.285355	0.363858			0.107309	0.194745		0.107309	0.163957		0.107309	0.189273
CsbZIP83	1.75783	1.64762	-0.0934084		1.75783	0.172667	-3.34773		1.75783	0.160125	-3.45652	1.75783	1.1401	-0.624627	1.75783	0.783771	-1.16529		0.15549	0.606113		0.15549	0.21343		0.15549	0.165761
CsbZIP84	25.2324	89.4372	1.8256		25.2324	8.31269	-1.60189		25.2324	28.0371	0.152061	25.2324	39.1158	0.632475	25.2324	18.712	-0.431311		2.12592	15.0278	2.82148	2.12592	0.789825	-1.42848	2.12592	4.35925	1.03599
CsbZIP85	2.4864	1.7882	-0.475556		2.4864	0.902737	-1.46168		2.4864	2.7344	0.137165	2.4864	2.75545	0.14823	2.4864	3.29664	0.406937		1.38873	0.613066	-1.17965	1.38873	2.30116	0.728595	1.38873	2.49282	0.844013
CsbZIP86	5.86609	2.58576	-1.18181		5.86609	2.48649	-1.23829		5.86609	3.90394	-0.587468	5.86609	5.13848	-0.191057	5.86609	4.23802	-0.469009		3.82686	2.3808	-0.684712	3.82686	2.4443	-0.646739	3.82686	2.12723	-0.847187
