# Supplementary material for: Comprehensive analysis of bZIP transcription factors uncovers their roles during dimorphic floret differentiation and stress response in Cleistogenes songorica
Source: BMC Genomics. 2019 Oct 22;20:760. doi: 10.1186/s12864-019-6092-4 (PMC6805689; doi:10.1186/s12864-019-6092-4)
Supplement: Supplementary file 13 — Additional file 13: Table S9. Gene list and GO enrichment analysis of co-expression genes with abiotic related genes. [file 12864_2019_6092_MOESM13_ESM.xlsx]

## Sheet: GO enrichment
Table S9. Gene list and GO enrichment analysis of co-expression genes with abiotic related genes.
GO.ID	Term	Gene number	P-value
GO:0008150	biological_process	455	1
GO:0008152	metabolic process	377	0.81051
GO:0009987	cellular process	362	0.62907
GO:0071704	organic substance metabolic process	322	0.74515
GO:0044237	cellular metabolic process	311	0.50117
GO:0044238	primary metabolic process	306	0.79833
GO:0044699	single-organism process	269	0.18686
GO:0043170	macromolecule metabolic process	236	0.64908
GO:0044260	cellular macromolecule metabolic process	221	0.52866
GO:0044763	single-organism cellular process	207	0.67043
GO:0050896	response to stimulus	174	0.11018
GO:0044710	single-organism metabolic process	163	0.32135
GO:0006807	nitrogen compound metabolic process	155	0.98207
GO:0009058	biosynthetic process	152	0.97383
GO:1901576	organic substance biosynthetic process	145	0.96947
GO:0065007	biological regulation	143	0.83727
GO:1901360	organic cyclic compound metabolic proces...	143	0.97624
GO:0044249	cellular biosynthetic process	141	0.98157
GO:0034641	cellular nitrogen compound metabolic pro...	141	0.98796
GO:0006725	cellular aromatic compound metabolic pro...	138	0.98947
GO:0019538	protein metabolic process	135	0.20625
GO:0046483	heterocycle metabolic process	135	0.99488
GO:0050789	regulation of biological process	134	0.76375
GO:0006139	nucleobase-containing compound metabolic...	129	0.99468
GO:0044267	cellular protein metabolic process	124	0.06045
GO:0050794	regulation of cellular process	116	0.49781
GO:0090304	nucleic acid metabolic process	110	0.99385
GO:0010467	gene expression	102	0.14012
GO:0042221	response to chemical	98	0.16461
GO:0034645	cellular macromolecule biosynthetic proc...	97	0.65183
GO:0009059	macromolecule biosynthetic process	97	0.66754
GO:0016070	RNA metabolic process	95	0.22779
GO:0006950	response to stress	94	0.26301
GO:0006810	transport	77	0.12418
GO:0032502	developmental process	76	0.24583
GO:0009628	response to abiotic stimulus	75	0.15861
GO:0044767	single-organism developmental process	74	0.2996
GO:0032501	multicellular organismal process	73	0.41493
GO:0032774	RNA biosynthetic process	72	0.26258
GO:0005975	carbohydrate metabolic process	46	0.10232
GO:0022414	reproductive process	45	0.53795
GO:0009725	response to hormone	43	0.04146
GO:0006996	organelle organization	42	0.20011
GO:0003006	developmental process involved in reprod...	42	0.3082
GO:0044700	single organism signaling	41	0.1327
GO:0023052	signaling	41	0.14044
GO:0006468	protein phosphorylation	41	0.16268
GO:0007165	signal transduction	40	0.09833
GO:0009605	response to external stimulus	35	0.74257
GO:0033554	cellular response to stress	34	0.31358
GO:0061458	reproductive system development	34	0.57752
GO:0048608	reproductive structure development	34	0.57752
GO:0009607	response to biotic stimulus	30	0.51085
GO:1901135	carbohydrate derivative metabolic proces...	30	0.5684
GO:0048513	organ development	29	0.30102
GO:0006970	response to osmotic stress	19	0.06542
GO:0009651	response to salt stress	18	0.06348
GO:0010154	fruit development	15	0.34872
GO:0006605	protein targeting	14	0.20691
GO:0009414	response to water deprivation	14	0.23972
GO:0009415	response to water	14	0.24057
GO:0009908	flower development	14	0.65619
GO:0009555	pollen development	6	0.67846
GO:0048437	floral organ development	5	0.49072

## Sheet: List of co-expression genes
gene ID	gene ID
CsbZIP43	CCG000015.1
CsbZIP21	CCG000015.1
CsbZIP43	CCG000078.1
CsbZIP21	CCG000227.1
CsbZIP16	CCG000308.1
CsbZIP80	CCG000308.1
CsbZIP14	CCG000308.1
CsbZIP13	CCG000308.1
CsbZIP16	CCG000425.2
CsbZIP28	CCG000425.2
CsbZIP14	CCG000425.2
CsbZIP65	CCG000453.1
CsbZIP43	CCG000580.1
CsbZIP43	CCG000863.1
CsbZIP21	CCG000863.1
CsbZIP65	CCG000886.2
CsbZIP43	CCG000896.1
CsbZIP21	CCG000896.1
CsbZIP43	CCG000900.1
CsbZIP21	CCG000900.1
CsbZIP16	CCG000913.1
CsbZIP01	CCG000925.1
CsbZIP08	CCG000925.1
CsbZIP65	CCG000937.2
CsbZIP65	CCG001281.2
CsbZIP16	CCG001389.1
CsbZIP65	CCG001412.1
CsbZIP16	CCG001435.1
CsbZIP13	CCG001521.1
CsbZIP16	CCG001538.2
CsbZIP28	CCG001538.2
CsbZIP80	CCG001538.2
CsbZIP14	CCG001538.2
CsbZIP16	CCG001620.1
CsbZIP43	CCG001650.1
CsbZIP01	CCG001715.2
CsbZIP08	CCG001715.2
CsbZIP43	CCG001720.2
CsbZIP21	CCG001720.2
CsbZIP16	CCG001743.1
CsbZIP13	CCG001782.1
CsbZIP16	CCG001807.1
CsbZIP80	CCG001807.1
CsbZIP14	CCG001807.1
CsbZIP13	CCG001807.1
CsbZIP16	CCG001893.1
CsbZIP28	CCG001893.1
CsbZIP80	CCG001893.1
CsbZIP14	CCG001893.1
CsbZIP16	CCG001939.1
CsbZIP28	CCG001939.1
CsbZIP16	CCG001946.1
CsbZIP80	CCG001946.1
CsbZIP16	CCG002142.1
CsbZIP28	CCG002142.1
CsbZIP80	CCG002142.1
CsbZIP14	CCG002142.1
CsbZIP65	CCG002320.1
CsbZIP16	CCG002361.1
CsbZIP13	CCG002387.1
CsbZIP18	CCG002514.1
CsbZIP65	CCG002580.1
CsbZIP65	CCG002619.1
CsbZIP65	CCG002671.1
CsbZIP80	CCG002756.1
CsbZIP14	CCG002756.1
CsbZIP13	CCG002756.1
CsbZIP43	CCG002801.1
CsbZIP21	CCG002801.1
CsbZIP43	CCG002819.1
CsbZIP21	CCG002819.1
CsbZIP65	CCG002980.1
CsbZIP65	CCG002982.1
CsbZIP16	CCG003040.1
CsbZIP80	CCG003050.1
CsbZIP13	CCG003050.1
CsbZIP65	CCG003152.1
CsbZIP01	CCG003352.1
CsbZIP08	CCG003352.1
CsbZIP65	CCG003358.1
CsbZIP65	CCG003404.1
CsbZIP43	CCG003414.1
CsbZIP21	CCG003414.1
CsbZIP43	CCG003444.1
CsbZIP65	CCG003554.1
CsbZIP43	CCG003641.1
CsbZIP21	CCG003641.1
CsbZIP65	CCG003775.1
CsbZIP13	CCG003813.1
CsbZIP16	CCG003844.1
CsbZIP80	CCG003844.1
CsbZIP13	CCG003852.1
CsbZIP65	CCG003861.2
CsbZIP65	CCG004007.1
CsbZIP16	CCG004054.3
CsbZIP80	CCG004054.3
CsbZIP14	CCG004054.3
CsbZIP13	CCG004054.3
CsbZIP65	CCG004055.1
CsbZIP43	CCG004090.1
CsbZIP21	CCG004090.1
CsbZIP13	CCG004112.1
CsbZIP01	CCG004145.1
CsbZIP08	CCG004145.1
CsbZIP43	CCG004196.1
CsbZIP21	CCG004196.1
CsbZIP01	CCG004220.1
CsbZIP08	CCG004220.1
CsbZIP43	CCG004330.1
CsbZIP21	CCG004330.1
CsbZIP21	CCG004523.1
CsbZIP16	CCG004532.2
CsbZIP01	CCG004559.1
CsbZIP08	CCG004559.1
CsbZIP01	CCG004673.1
CsbZIP08	CCG004673.1
CsbZIP16	CCG004861.1
CsbZIP28	CCG004861.1
CsbZIP80	CCG004861.1
CsbZIP14	CCG004861.1
CsbZIP65	CCG004884.1
CsbZIP16	CCG004899.2
CsbZIP13	CCG004906.2
CsbZIP13	CCG004993.1
CsbZIP01	CCG005032.1
CsbZIP08	CCG005032.1
CsbZIP16	CCG005078.1
CsbZIP13	CCG005078.1
CsbZIP65	CCG005182.1
CsbZIP16	CCG005187.2
CsbZIP28	CCG005187.2
CsbZIP14	CCG005187.2
CsbZIP16	CCG005275.1
CsbZIP65	CCG005338.1
CsbZIP16	CCG005339.1
CsbZIP80	CCG005339.1
CsbZIP13	CCG005339.1
CsbZIP16	CCG005342.1
CsbZIP13	CCG005342.1
CsbZIP13	CCG005376.2
CsbZIP16	CCG005376.2
CsbZIP80	CCG005376.2
CsbZIP13	CCG005376.2
CsbZIP65	CCG005386.1
CsbZIP16	CCG005388.1
CsbZIP28	CCG005388.1
CsbZIP14	CCG005388.1
CsbZIP80	CCG005391.1
CsbZIP14	CCG005391.1
CsbZIP13	CCG005391.1
CsbZIP13	CCG005408.3
CsbZIP65	CCG005436.1
CsbZIP16	CCG005498.2
CsbZIP16	CCG005571.1
CsbZIP65	CCG005571.1
CsbZIP16	CCG005603.1
CsbZIP01	CCG005723.2
CsbZIP08	CCG005723.2
CsbZIP16	CCG005771.1
CsbZIP21	CCG005793.1
CsbZIP43	CCG005811.1
CsbZIP21	CCG005811.1
CsbZIP16	CCG005969.1
CsbZIP28	CCG005969.1
CsbZIP80	CCG005969.1
CsbZIP14	CCG005969.1
CsbZIP13	CCG006124.3
CsbZIP65	CCG006149.1
CsbZIP43	CCG006161.1
CsbZIP65	CCG006185.1
CsbZIP16	CCG006231.1
CsbZIP13	CCG006249.1
CsbZIP65	CCG006294.1
CsbZIP65	CCG006323.1
CsbZIP01	CCG006371.3
CsbZIP08	CCG006371.3
CsbZIP01	CCG006452.1
CsbZIP08	CCG006452.1
CsbZIP80	CCG006505.1
CsbZIP14	CCG006505.1
CsbZIP13	CCG006505.1
CsbZIP13	CCG006561.1
CsbZIP13	CCG006801.1
CsbZIP65	CCG006867.1
CsbZIP16	CCG006875.1
CsbZIP16	CCG007141.2
CsbZIP65	CCG007180.2
CsbZIP65	CCG007219.1
CsbZIP13	CCG007220.1
CsbZIP13	CCG007222.1
CsbZIP65	CCG007250.1
CsbZIP13	CCG007260.1
CsbZIP21	CCG007294.1
CsbZIP16	CCG007388.1
CsbZIP65	CCG007435.1
CsbZIP43	CCG007463.1
CsbZIP21	CCG007463.1
CsbZIP43	CCG007506.1
CsbZIP21	CCG007506.1
CsbZIP43	CCG007616.2
CsbZIP16	CCG007627.2
CsbZIP28	CCG007627.2
CsbZIP80	CCG007627.2
CsbZIP14	CCG007627.2
CsbZIP13	CCG007835.1
CsbZIP13	CCG007843.2
CsbZIP65	CCG007897.1
CsbZIP01	CCG008082.1
CsbZIP08	CCG008082.1
CsbZIP13	CCG008129.1
CsbZIP13	CCG008205.1
CsbZIP01	CCG008209.2
CsbZIP08	CCG008209.2
CsbZIP13	CCG008215.1
CsbZIP16	CCG008282.1
CsbZIP28	CCG008282.1
CsbZIP14	CCG008282.1
CsbZIP65	CCG008411.1
CsbZIP65	CCG008455.3
CsbZIP65	CCG008471.2
CsbZIP01	CCG008527.2
CsbZIP08	CCG008527.2
CsbZIP01	CCG008579.2
CsbZIP08	CCG008579.2
CsbZIP21	CCG008703.1
CsbZIP43	CCG008886.1
CsbZIP21	CCG008886.1
CsbZIP13	CCG008905.1
CsbZIP01	CCG009041.1
CsbZIP08	CCG009041.1
CsbZIP65	CCG009131.1
CsbZIP40	CCG009182.1
CsbZIP01	CCG009293.1
CsbZIP08	CCG009293.1
CsbZIP16	CCG009367.3
CsbZIP14	CCG009367.3
CsbZIP13	CCG009442.1
CsbZIP13	CCG009473.1
CsbZIP16	CCG009584.1
CsbZIP01	CCG009696.1
CsbZIP08	CCG009696.1
CsbZIP21	CCG009880.1
CsbZIP80	CCG009911.1
CsbZIP13	CCG009911.1
CsbZIP01	CCG009981.1
CsbZIP08	CCG009981.1
CsbZIP16	CCG010065.1
CsbZIP28	CCG010065.1
CsbZIP80	CCG010065.1
CsbZIP14	CCG010065.1
CsbZIP13	CCG010065.1
CsbZIP13	CCG010225.2
CsbZIP01	CCG010237.1
CsbZIP08	CCG010237.1
CsbZIP16	CCG010289.1
CsbZIP80	CCG010289.1
CsbZIP13	CCG010289.1
CsbZIP13	CCG010291.1
CsbZIP43	CCG010343.1
CsbZIP21	CCG010343.1
CsbZIP13	CCG010451.1
CsbZIP01	CCG010452.1
CsbZIP08	CCG010452.1
CsbZIP16	CCG010505.1
CsbZIP13	CCG010519.1
CsbZIP16	CCG010648.1
CsbZIP16	CCG010675.1
CsbZIP65	CCG010686.2
CsbZIP43	CCG010701.2
CsbZIP21	CCG010701.2
CsbZIP65	CCG010714.2
CsbZIP43	CCG010763.1
CsbZIP21	CCG010763.1
CsbZIP01	CCG010764.1
CsbZIP08	CCG010764.1
CsbZIP13	CCG010778.1
CsbZIP65	CCG010843.1
CsbZIP16	CCG010993.1
CsbZIP01	CCG011030.1
CsbZIP08	CCG011030.1
CsbZIP01	CCG011058.1
CsbZIP08	CCG011058.1
CsbZIP01	CCG011108.1
CsbZIP08	CCG011108.1
CsbZIP65	CCG011152.1
CsbZIP01	CCG011158.1
CsbZIP08	CCG011158.1
CsbZIP16	CCG011183.1
CsbZIP43	CCG011195.1
CsbZIP43	CCG011216.1
CsbZIP18	CCG011294.1
CsbZIP13	CCG011405.1
CsbZIP16	CCG011449.2
CsbZIP28	CCG011449.2
CsbZIP80	CCG011449.2
CsbZIP14	CCG011449.2
CsbZIP21	CCG011587.1
CsbZIP01	CCG011621.1
CsbZIP08	CCG011621.1
CsbZIP01	CCG011671.1
CsbZIP08	CCG011671.1
CsbZIP01	CCG011672.4
CsbZIP08	CCG011672.4
CsbZIP13	CCG011711.1
CsbZIP01	CCG011728.1
CsbZIP08	CCG011728.1
CsbZIP13	CCG011745.1
CsbZIP16	CCG011901.1
CsbZIP13	CCG011955.1
CsbZIP43	CCG011992.1
CsbZIP21	CCG011992.1
CsbZIP13	CCG012122.1
CsbZIP16	CCG012279.1
CsbZIP16	CCG012344.1
CsbZIP28	CCG012344.1
CsbZIP80	CCG012344.1
CsbZIP14	CCG012344.1
CsbZIP01	CCG012380.1
CsbZIP08	CCG012380.1
CsbZIP16	CCG012477.3
CsbZIP16	CCG012568.1
CsbZIP16	CCG012570.1
CsbZIP13	CCG012585.1
CsbZIP01	CCG012597.1
CsbZIP08	CCG012597.1
CsbZIP01	CCG012610.2
CsbZIP08	CCG012610.2
CsbZIP01	CCG012624.1
CsbZIP08	CCG012624.1
CsbZIP21	CCG012727.1
CsbZIP13	CCG012774.1
CsbZIP16	CCG012886.1
CsbZIP28	CCG012886.1
CsbZIP80	CCG012886.1
CsbZIP14	CCG012886.1
CsbZIP13	CCG012886.1
CsbZIP01	CCG012940.1
CsbZIP08	CCG012940.1
CsbZIP16	CCG012990.1
CsbZIP65	CCG013429.1
CsbZIP65	CCG013546.1
CsbZIP13	CCG013561.1
CsbZIP65	CCG013566.1
CsbZIP65	CCG013617.1
CsbZIP01	CCG013781.1
CsbZIP08	CCG013781.1
CsbZIP43	CCG013870.1
CsbZIP13	CCG013878.1
CsbZIP13	CCG013893.1
CsbZIP21	CCG013964.2
CsbZIP13	CCG014007.1
CsbZIP01	CCG014031.2
CsbZIP08	CCG014031.2
CsbZIP01	CCG014063.1
CsbZIP08	CCG014063.1
CsbZIP16	CCG014090.1
CsbZIP28	CCG014090.1
CsbZIP80	CCG014090.1
CsbZIP14	CCG014090.1
CsbZIP13	CCG014090.1
CsbZIP16	CCG014159.1
CsbZIP16	CCG014160.1
CsbZIP28	CCG014160.1
CsbZIP65	CCG014178.1
CsbZIP16	CCG014197.1
CsbZIP43	CCG014208.1
CsbZIP16	CCG014225.1
CsbZIP01	CCG014227.1
CsbZIP08	CCG014227.1
CsbZIP65	CCG014406.1
CsbZIP16	CCG015116.1
CsbZIP16	CCG015137.1
CsbZIP65	CCG015137.1
CsbZIP16	CCG015222.1
CsbZIP28	CCG015222.1
CsbZIP80	CCG015222.1
CsbZIP14	CCG015222.1
CsbZIP13	CCG015222.1
CsbZIP65	CCG015226.1
CsbZIP43	CCG015298.1
CsbZIP21	CCG015298.1
CsbZIP13	CCG015354.1
CsbZIP18	CCG015361.1
CsbZIP43	CCG015452.1
CsbZIP13	CCG015453.2
CsbZIP43	CCG015545.1
CsbZIP01	CCG015562.3
CsbZIP08	CCG015562.3
CsbZIP01	CCG015576.1
CsbZIP08	CCG015576.1
CsbZIP01	CCG015580.1
CsbZIP08	CCG015580.1
CsbZIP01	CCG015582.1
CsbZIP08	CCG015582.1
CsbZIP65	CCG015588.1
CsbZIP01	CCG015616.1
CsbZIP08	CCG015616.1
CsbZIP13	CCG015754.1
CsbZIP13	CCG015884.3
CsbZIP40	CCG015925.1
CsbZIP40	CCG015926.1
CsbZIP16	CCG016109.1
CsbZIP65	CCG016109.1
CsbZIP21	CCG016183.1
CsbZIP13	CCG016378.1
CsbZIP43	CCG016384.1
CsbZIP21	CCG016384.1
CsbZIP01	CCG016448.1
CsbZIP08	CCG016448.1
CsbZIP16	CCG016576.1
CsbZIP16	CCG016697.1
CsbZIP28	CCG016697.1
CsbZIP80	CCG016697.1
CsbZIP14	CCG016697.1
CsbZIP16	CCG016792.1
CsbZIP65	CCG016878.1
CsbZIP16	CCG017000.1
CsbZIP16	CCG017036.1
CsbZIP28	CCG017036.1
CsbZIP80	CCG017036.1
CsbZIP14	CCG017036.1
CsbZIP13	CCG017036.1
CsbZIP16	CCG017072.1
CsbZIP13	CCG017108.1
CsbZIP01	CCG017149.1
CsbZIP08	CCG017149.1
CsbZIP65	CCG017192.1
CsbZIP16	CCG017303.2
CsbZIP43	CCG017328.1
CsbZIP43	CCG017514.1
CsbZIP21	CCG017514.1
CsbZIP43	CCG017563.1
CsbZIP16	CCG017634.2
CsbZIP43	CCG017638.1
CsbZIP65	CCG017688.1
CsbZIP13	CCG017748.1
CsbZIP13	CCG017749.1
CsbZIP16	CCG017767.1
CsbZIP65	CCG017945.1
CsbZIP01	CCG018005.1
CsbZIP08	CCG018005.1
CsbZIP16	CCG018043.1
CsbZIP01	CCG018064.1
CsbZIP08	CCG018064.1
CsbZIP13	CCG018072.1
CsbZIP16	CCG018146.1
CsbZIP43	CCG018211.1
CsbZIP21	CCG018211.1
CsbZIP65	CCG018227.1
CsbZIP16	CCG018255.1
CsbZIP16	CCG018353.2
CsbZIP28	CCG018353.2
CsbZIP80	CCG018353.2
CsbZIP13	CCG018359.1
CsbZIP16	CCG018388.1
CsbZIP01	CCG018468.1
CsbZIP08	CCG018468.1
CsbZIP01	CCG018520.1
CsbZIP08	CCG018520.1
CsbZIP01	CCG018521.1
CsbZIP08	CCG018521.1
CsbZIP13	CCG018550.1
CsbZIP13	CCG018553.3
CsbZIP16	CCG018636.1
CsbZIP65	CCG018667.1
CsbZIP16	CCG018718.1
CsbZIP65	CCG018719.1
CsbZIP65	CCG018747.3
CsbZIP65	CCG018876.1
CsbZIP65	CCG018913.1
CsbZIP16	CCG019030.1
CsbZIP01	CCG019057.1
CsbZIP08	CCG019057.1
CsbZIP16	CCG019122.1
CsbZIP65	CCG019147.1
CsbZIP43	CCG019355.1
CsbZIP21	CCG019355.1
CsbZIP16	CCG019356.1
CsbZIP65	CCG019386.2
CsbZIP13	CCG019411.1
CsbZIP13	CCG019475.1
CsbZIP65	CCG019489.1
CsbZIP01	CCG019660.1
CsbZIP08	CCG019660.1
CsbZIP16	CCG019725.1
CsbZIP80	CCG019725.1
CsbZIP14	CCG019725.1
CsbZIP13	CCG019725.1
CsbZIP16	CCG019949.1
CsbZIP65	CCG020164.2
CsbZIP01	CCG020324.1
CsbZIP08	CCG020324.1
CsbZIP43	CCG020386.1
CsbZIP21	CCG020386.1
CsbZIP13	CCG020454.1
CsbZIP01	CCG020544.1
CsbZIP08	CCG020544.1
CsbZIP01	CCG020573.3
CsbZIP08	CCG020573.3
CsbZIP16	CCG020612.1
CsbZIP13	CCG020612.1
CsbZIP16	CCG020710.1
CsbZIP14	CCG020710.1
CsbZIP80	CCG020712.3
CsbZIP13	CCG020712.3
CsbZIP65	CCG020755.1
CsbZIP16	CCG020865.1
CsbZIP28	CCG020865.1
CsbZIP80	CCG020865.1
CsbZIP14	CCG020865.1
CsbZIP13	CCG020865.1
CsbZIP65	CCG020870.1
CsbZIP65	CCG020967.2
CsbZIP16	CCG021087.2
CsbZIP80	CCG021087.2
CsbZIP14	CCG021087.2
CsbZIP13	CCG021087.2
CsbZIP01	CCG021103.1
CsbZIP08	CCG021103.1
CsbZIP13	CCG021204.1
CsbZIP13	CCG021266.1
CsbZIP01	CCG021270.1
CsbZIP08	CCG021270.1
CsbZIP16	CCG021412.1
CsbZIP80	CCG021412.1
CsbZIP14	CCG021412.1
CsbZIP13	CCG021412.1
CsbZIP01	CCG021445.1
CsbZIP08	CCG021445.1
CsbZIP18	CCG021467.1
CsbZIP43	CCG021609.1
CsbZIP21	CCG021609.1
CsbZIP43	CCG021644.1
CsbZIP21	CCG021644.1
CsbZIP13	CCG021724.1
CsbZIP80	CCG021724.1
CsbZIP14	CCG021724.1
CsbZIP13	CCG021724.1
CsbZIP43	CCG021751.1
CsbZIP21	CCG021751.1
CsbZIP01	CCG021754.1
CsbZIP08	CCG021754.1
CsbZIP13	CCG021781.1
CsbZIP65	CCG021790.1
CsbZIP13	CCG021807.1
CsbZIP13	CCG021984.1
CsbZIP16	CCG022125.1
CsbZIP13	CCG022131.1
CsbZIP16	CCG022136.1
CsbZIP16	CCG022188.1
CsbZIP16	CCG022197.1
CsbZIP01	CCG022237.1
CsbZIP08	CCG022237.1
CsbZIP01	CCG022238.1
CsbZIP08	CCG022238.1
CsbZIP01	CCG022289.1
CsbZIP08	CCG022289.1
CsbZIP01	CCG022374.2
CsbZIP08	CCG022374.2
CsbZIP16	CCG022410.1
CsbZIP65	CCG022473.1
CsbZIP01	CCG022494.1
CsbZIP08	CCG022494.1
CsbZIP40	CCG022520.1
CsbZIP16	CCG022541.2
CsbZIP13	CCG022549.1
CsbZIP16	CCG022638.1
CsbZIP16	CCG022726.1
CsbZIP65	CCG022897.1
CsbZIP43	CCG022944.1
CsbZIP21	CCG022944.1
CsbZIP43	CCG022974.1
CsbZIP21	CCG022974.1
CsbZIP13	CCG023015.1
CsbZIP13	CCG023045.2
CsbZIP43	CCG023145.1
CsbZIP01	CCG023171.1
CsbZIP08	CCG023171.1
CsbZIP13	CCG023229.1
CsbZIP16	CCG023229.1
CsbZIP80	CCG023229.1
CsbZIP14	CCG023229.1
CsbZIP13	CCG023229.1
CsbZIP01	CCG023415.1
CsbZIP08	CCG023415.1
CsbZIP01	CCG023501.1
CsbZIP08	CCG023501.1
CsbZIP16	CCG023548.1
CsbZIP65	CCG023556.1
CsbZIP65	CCG023559.1
CsbZIP65	CCG023589.1
CsbZIP16	CCG023626.1
CsbZIP16	CCG023637.1
CsbZIP16	CCG023788.1
CsbZIP14	CCG023788.1
CsbZIP13	CCG023947.1
CsbZIP13	CCG023997.3
CsbZIP16	CCG024114.1
CsbZIP28	CCG024114.1
CsbZIP14	CCG024114.1
CsbZIP43	CCG024143.1
CsbZIP21	CCG024143.1
CsbZIP13	CCG024145.1
CsbZIP13	CCG024145.1
CsbZIP43	CCG024391.1
CsbZIP21	CCG024391.1
CsbZIP01	CCG024424.3
CsbZIP08	CCG024424.3
CsbZIP13	CCG024446.1
CsbZIP43	CCG024639.1
CsbZIP21	CCG024639.1
CsbZIP13	CCG024656.1
CsbZIP16	CCG024721.2
CsbZIP28	CCG024721.2
CsbZIP80	CCG024721.2
CsbZIP14	CCG024721.2
CsbZIP16	CCG024772.1
CsbZIP28	CCG024772.1
CsbZIP14	CCG024772.1
CsbZIP65	CCG024896.1
CsbZIP16	CCG024943.1
CsbZIP28	CCG024943.1
CsbZIP80	CCG024943.1
CsbZIP43	CCG024960.1
CsbZIP21	CCG024960.1
CsbZIP43	CCG025018.1
CsbZIP21	CCG025018.1
CsbZIP16	CCG025147.1
CsbZIP13	CCG025150.1
CsbZIP16	CCG025159.2
CsbZIP28	CCG025159.2
CsbZIP80	CCG025159.2
CsbZIP01	CCG025169.1
CsbZIP08	CCG025169.1
CsbZIP13	CCG025186.1
CsbZIP43	CCG025224.1
CsbZIP21	CCG025224.1
CsbZIP13	CCG025261.2
CsbZIP13	CCG025340.1
CsbZIP01	CCG025399.1
CsbZIP08	CCG025399.1
CsbZIP13	CCG025412.2
CsbZIP13	CCG025420.2
CsbZIP16	CCG025420.2
CsbZIP14	CCG025420.2
CsbZIP16	CCG025445.1
CsbZIP28	CCG025445.1
CsbZIP80	CCG025445.1
CsbZIP14	CCG025445.1
CsbZIP13	CCG025445.1
CsbZIP13	CCG025609.1
CsbZIP01	CCG025613.1
CsbZIP08	CCG025613.1
CsbZIP13	CCG025618.1
CsbZIP65	CCG025620.2
CsbZIP01	CCG025648.4
CsbZIP08	CCG025648.4
CsbZIP16	CCG025656.1
CsbZIP40	CCG025688.1
CsbZIP43	CCG025893.1
CsbZIP21	CCG025893.1
CsbZIP01	CCG025934.1
CsbZIP08	CCG025934.1
CsbZIP13	CCG025952.1
CsbZIP65	CCG026116.1
CsbZIP21	CCG026153.1
CsbZIP80	CCG026264.2
CsbZIP14	CCG026264.2
CsbZIP13	CCG026264.2
CsbZIP43	CCG026334.1
CsbZIP65	CCG026339.1
CsbZIP43	CCG026343.5
CsbZIP21	CCG026343.5
CsbZIP13	CCG026358.1
CsbZIP13	CCG026493.1
CsbZIP80	CCG026500.2
CsbZIP13	CCG026500.2
CsbZIP16	CCG026510.1
CsbZIP40	CCG026768.1
CsbZIP01	CCG026832.1
CsbZIP08	CCG026832.1
CsbZIP43	CCG026842.1
CsbZIP21	CCG026842.1
CsbZIP01	CCG026940.1
CsbZIP08	CCG026940.1
CsbZIP65	CCG026960.1
CsbZIP13	CCG026964.1
CsbZIP43	CCG027117.1
CsbZIP21	CCG027117.1
CsbZIP16	CCG027263.1
CsbZIP18	CCG027351.1
CsbZIP80	CCG027394.1
CsbZIP13	CCG027394.1
CsbZIP65	CCG027447.1
CsbZIP01	CCG027468.1
CsbZIP08	CCG027468.1
CsbZIP13	CCG027532.1
CsbZIP65	CCG027613.1
CsbZIP01	CCG027657.2
CsbZIP08	CCG027657.2
CsbZIP13	CCG027682.1
CsbZIP16	CCG027802.1
CsbZIP16	CCG027832.1
CsbZIP01	CCG027886.1
CsbZIP08	CCG027886.1
CsbZIP16	CCG028037.1
CsbZIP28	CCG028037.1
CsbZIP80	CCG028037.1
CsbZIP14	CCG028037.1
CsbZIP16	CCG028038.5
CsbZIP28	CCG028038.5
CsbZIP80	CCG028038.5
CsbZIP14	CCG028038.5
CsbZIP16	CCG028154.1
CsbZIP16	CCG028167.1
CsbZIP28	CCG028167.1
CsbZIP80	CCG028167.1
CsbZIP01	CCG028171.2
CsbZIP08	CCG028171.2
CsbZIP01	CCG028214.1
CsbZIP08	CCG028214.1
CsbZIP01	CCG028314.1
CsbZIP08	CCG028314.1
CsbZIP13	CCG028342.1
CsbZIP21	CCG028452.1
CsbZIP01	CCG028491.1
CsbZIP08	CCG028491.1
CsbZIP16	CCG028610.1
CsbZIP16	CCG028663.3
CsbZIP13	CCG028675.1
CsbZIP01	CCG028755.1
CsbZIP08	CCG028755.1
CsbZIP16	CCG028804.1
CsbZIP01	CCG028903.1
CsbZIP08	CCG028903.1
CsbZIP16	CCG029030.1
CsbZIP43	CCG029040.1
CsbZIP43	CCG029061.1
CsbZIP21	CCG029061.1
CsbZIP01	CCG029174.1
CsbZIP08	CCG029174.1
CsbZIP01	CCG029241.1
CsbZIP08	CCG029241.1
CsbZIP16	CCG029259.1
CsbZIP13	CCG029276.1
CsbZIP01	CCG029467.1
CsbZIP08	CCG029467.1
CsbZIP65	CCG029604.1
CsbZIP01	CCG029661.1
CsbZIP08	CCG029661.1
CsbZIP01	CCG029824.1
CsbZIP08	CCG029824.1
CsbZIP01	CCG029873.1
CsbZIP08	CCG029873.1
CsbZIP13	CCG029949.1
CsbZIP13	CCG030615.1
CsbZIP01	CCG030743.1
CsbZIP08	CCG030743.1
CsbZIP01	CCG030834.1
CsbZIP08	CCG030834.1
CsbZIP65	CCG031014.1
CsbZIP16	CCG031082.1
CsbZIP16	CCG031296.1
CsbZIP28	CCG031296.1
CsbZIP43	CCG031352.1
CsbZIP21	CCG031352.1
CsbZIP01	CCG031519.1
CsbZIP08	CCG031519.1
CsbZIP01	CCG031524.1
CsbZIP08	CCG031524.1
CsbZIP13	CCG031631.1
CsbZIP14	CCG031655.1
CsbZIP13	CCG031655.1
CsbZIP01	CCG031723.1
CsbZIP08	CCG031723.1
CsbZIP13	CCG031734.1
CsbZIP43	CCG031756.1
CsbZIP21	CCG031756.1
CsbZIP01	CCG032010.1
CsbZIP08	CCG032010.1
CsbZIP16	CCG032074.1
CsbZIP21	CCG032136.1
CsbZIP16	CCG032266.1
CsbZIP65	CCG032302.2
CsbZIP16	CCG032359.1
CsbZIP16	CCG032373.1
CsbZIP01	CCG032414.1
CsbZIP08	CCG032414.1
CsbZIP43	CCG032437.1
CsbZIP65	CCG032445.1
CsbZIP01	CCG032571.1
CsbZIP08	CCG032571.1
CsbZIP65	CCG032622.1
CsbZIP65	CCG032627.1
CsbZIP43	CCG032639.1
CsbZIP21	CCG032639.1
CsbZIP65	CCG032828.1
CsbZIP13	CCG032929.1
CsbZIP43	CCG032982.1
CsbZIP16	CCG033098.1
CsbZIP80	CCG033098.1
CsbZIP14	CCG033098.1
CsbZIP13	CCG033098.1
CsbZIP16	CCG033114.1
CsbZIP16	CCG033117.1
CsbZIP16	CCG033123.1
CsbZIP65	CCG033158.1
CsbZIP16	CCG033284.1
CsbZIP13	CCG033422.1
CsbZIP13	CCG033427.1
CsbZIP43	CCG033527.1
CsbZIP01	CCG033767.1
CsbZIP08	CCG033767.1
CsbZIP01	CCG033875.1
CsbZIP08	CCG033875.1
CsbZIP43	CCG033931.1
CsbZIP21	CCG033931.1
CsbZIP16	CCG033976.2
CsbZIP43	CCG034039.1
CsbZIP16	CCG034053.1
CsbZIP65	CCG034157.2
CsbZIP01	CCG034182.1
CsbZIP08	CCG034182.1
CsbZIP16	CCG034208.1
CsbZIP16	CCG034256.1
CsbZIP28	CCG034256.1
CsbZIP80	CCG034256.1
CsbZIP14	CCG034256.1
CsbZIP13	CCG034268.1
CsbZIP16	CCG034383.2
CsbZIP65	CCG034742.1
CsbZIP16	CCG034750.1
CsbZIP80	CCG034750.1
CsbZIP14	CCG034750.1
CsbZIP13	CCG034750.1
CsbZIP43	CCG034786.1
CsbZIP21	CCG034786.1
CsbZIP65	CCG034848.1
CsbZIP65	CCG035043.1
CsbZIP65	CCG035113.1
CsbZIP13	CCG035128.1
CsbZIP13	CCG035239.1
CsbZIP43	CCG035452.1
CsbZIP21	CCG035452.1
CsbZIP13	CCG035516.1
CsbZIP13	CCG035610.1
CsbZIP43	CCG035619.1
CsbZIP21	CCG035619.1
CsbZIP65	CCG035878.1
CsbZIP65	CCG035964.1
CsbZIP16	CCG035974.3
CsbZIP28	CCG035974.3
CsbZIP65	CCG036024.2
CsbZIP65	CCG036139.1
CsbZIP43	CCG036167.1
CsbZIP21	CCG036167.1
CsbZIP16	CCG036211.1
CsbZIP01	CCG036227.1
CsbZIP08	CCG036227.1
CsbZIP43	CCG036228.1
CsbZIP01	CCG036264.2
CsbZIP08	CCG036264.2
CsbZIP01	CCG036302.1
CsbZIP08	CCG036302.1
CsbZIP16	CCG036347.1
CsbZIP28	CCG036347.1
CsbZIP14	CCG036347.1
CsbZIP80	CCG036359.1
CsbZIP13	CCG036359.1
CsbZIP16	CCG036459.2
CsbZIP13	CCG036474.2
CsbZIP13	CCG036525.1
CsbZIP16	CCG036652.1
CsbZIP16	CCG036667.1
CsbZIP13	CCG036738.1
CsbZIP65	CCG036760.1
CsbZIP16	CCG036769.1
CsbZIP43	CCG036772.1
CsbZIP16	CCG036975.1
CsbZIP43	CCG036979.1
CsbZIP65	CCG037023.1
CsbZIP40	CCG037033.1
CsbZIP13	CCG037035.1
CsbZIP65	CCG037091.1
CsbZIP43	CCG037178.1
CsbZIP21	CCG037178.1
CsbZIP01	CCG037328.1
CsbZIP08	CCG037328.1
CsbZIP16	CCG037481.1
CsbZIP01	CCG037551.2
CsbZIP08	CCG037551.2
CsbZIP16	CCG037593.2
CsbZIP43	CCG037597.1
CsbZIP13	CCG037641.1
CsbZIP16	CCG037641.1
CsbZIP16	CCG037663.1
CsbZIP43	CCG037678.1
CsbZIP43	CCG037679.1
CsbZIP13	CCG037779.1
CsbZIP80	CCG037783.2
CsbZIP13	CCG037783.2
CsbZIP13	CCG037831.1
CsbZIP16	CCG037853.1
CsbZIP28	CCG037853.1
CsbZIP80	CCG037853.1
CsbZIP14	CCG037853.1
CsbZIP13	CCG037853.1
CsbZIP16	CCG037882.2
CsbZIP28	CCG037882.2
CsbZIP14	CCG037882.2
CsbZIP16	CCG037904.1
CsbZIP80	CCG037904.1
CsbZIP14	CCG037904.1
CsbZIP01	CCG037928.2
CsbZIP08	CCG037928.2
CsbZIP65	CCG038081.1
CsbZIP13	CCG038168.1
CsbZIP01	CCG038185.1
CsbZIP08	CCG038185.1
CsbZIP01	CCG038401.1
CsbZIP08	CCG038401.1
CsbZIP01	CCG038403.1
CsbZIP08	CCG038403.1
CsbZIP13	CCG038437.1
CsbZIP13	CCG038445.3
CsbZIP80	CCG038474.1
CsbZIP14	CCG038474.1
CsbZIP13	CCG038474.1
CsbZIP43	CCG038481.1
CsbZIP21	CCG038481.1
CsbZIP43	CCG038537.1
CsbZIP21	CCG038537.1
CsbZIP16	CCG038552.1
CsbZIP43	CCG038575.1
CsbZIP21	CCG038575.1
CsbZIP16	CCG038595.2
CsbZIP16	CCG038758.1
CsbZIP13	CCG038849.1
CsbZIP16	CCG038907.1
CsbZIP65	CCG039165.1
CsbZIP43	CCG039214.1
CsbZIP65	CCG039262.1
CsbZIP01	CCG039277.1
CsbZIP08	CCG039277.1
CsbZIP43	CCG039425.1
CsbZIP21	CCG039425.1
CsbZIP43	CCG039509.1
CsbZIP65	CCG039700.1
CsbZIP43	CCG039790.1
CsbZIP21	CCG039790.1
CsbZIP40	CCG039823.2
CsbZIP01	CCG039840.2
CsbZIP08	CCG039840.2
CsbZIP16	CCG039860.1
CsbZIP16	CCG039870.1
CsbZIP13	CCG039870.1
CsbZIP13	CCG039871.1
CsbZIP80	CCG039871.1
CsbZIP13	CCG039871.1
CsbZIP01	CCG039883.1
CsbZIP08	CCG039883.1
CsbZIP80	CCG039961.1
CsbZIP13	CCG039961.1
CsbZIP16	CCG040071.1
CsbZIP16	CCG040071.1
CsbZIP28	CCG040071.1
CsbZIP80	CCG040071.1
CsbZIP14	CCG040071.1
CsbZIP13	CCG040127.2
CsbZIP21	CCG040285.1
CsbZIP43	CCG040406.1
CsbZIP21	CCG040406.1
CsbZIP13	CCG040418.1
CsbZIP80	CCG040426.1
CsbZIP13	CCG040426.1
CsbZIP16	CCG040497.3
CsbZIP65	CCG040823.1
CsbZIP16	CCG040887.1
CsbZIP13	CCG040958.1
CsbZIP43	CCG040983.1
CsbZIP21	CCG040983.1
CsbZIP65	CCG041021.1
CsbZIP65	CCG041077.2
CsbZIP01	CCG041164.1
CsbZIP08	CCG041164.1
CsbZIP13	CCG041329.1
CsbZIP43	CCG041421.1
CsbZIP21	CCG041421.1
CsbZIP01	CCG041530.1
CsbZIP08	CCG041530.1
CsbZIP01	CCG041632.1
CsbZIP08	CCG041632.1
CsbZIP43	CCG041886.1
CsbZIP01	CCG042011.1
CsbZIP08	CCG042011.1
CsbZIP01	CCG042323.1
CsbZIP08	CCG042323.1
CsbZIP65	CCG042431.1
CsbZIP16	CCG042484.1
CsbZIP28	CCG042484.1
CsbZIP80	CCG042484.1
CsbZIP14	CCG042484.1
CsbZIP13	CCG042484.1
CsbZIP16	CCG042566.1
CsbZIP16	CCG042611.1
CsbZIP28	CCG042611.1
CsbZIP13	CCG042688.1
CsbZIP65	CCG042790.2
CsbZIP01	CCG042803.1
CsbZIP08	CCG042803.1
CsbZIP01	CCG042813.1
CsbZIP08	CCG042813.1
CsbZIP13	CCG042816.1
CsbZIP43	CCG042956.2
CsbZIP21	CCG042956.2
CsbZIP13	CCG043031.1
CsbZIP65	CCG043081.1
CsbZIP43	CCG043087.1
CsbZIP13	CCG043264.1
CsbZIP13	CCG043291.1
CsbZIP01	CCG043319.1
CsbZIP08	CCG043319.1
CsbZIP16	CCG043394.2
CsbZIP65	CCG043410.2
CsbZIP43	CCG043453.1
CsbZIP21	CCG043453.1
CsbZIP01	CCG043689.1
CsbZIP08	CCG043689.1
CsbZIP65	CCG043694.1
CsbZIP43	CCG043765.1
CsbZIP21	CCG043765.1
CsbZIP65	CCG043774.1
CsbZIP65	CCG043859.1
CsbZIP16	CCG043978.1
CsbZIP13	CCG044001.1
CsbZIP13	CCG044036.1
CsbZIP01	CCG044058.1
CsbZIP08	CCG044058.1
CsbZIP16	CCG044068.2
CsbZIP65	CCG044085.2
CsbZIP13	CCG044167.1
CsbZIP16	CCG044182.1
CsbZIP28	CCG044182.1
CsbZIP65	CCG044217.1
CsbZIP43	CCG044289.1
CsbZIP16	CCG044362.1
CsbZIP80	CCG044362.1
CsbZIP14	CCG044362.1
CsbZIP13	CCG044362.1
CsbZIP43	CCG044430.1
CsbZIP21	CCG044430.1
CsbZIP16	CCG044459.1
CsbZIP16	CCG044459.1
CsbZIP40	CCG044668.2
CsbZIP01	CCG044676.1
CsbZIP08	CCG044676.1
CsbZIP40	CCG044860.1
CsbZIP13	CCG044861.1
CsbZIP65	CCG044924.2
CsbZIP40	CCG044949.1
CsbZIP65	CCG045004.1
CsbZIP65	CCG045088.2
CsbZIP16	CCG045164.1
CsbZIP28	CCG045164.1
CsbZIP80	CCG045164.1
CsbZIP14	CCG045164.1
CsbZIP65	CCG045186.1
CsbZIP43	CCG045212.1
CsbZIP21	CCG045212.1
CsbZIP01	CCG045218.3
CsbZIP08	CCG045218.3
CsbZIP80	CCG045231.1
CsbZIP14	CCG045231.1
CsbZIP43	CCG045361.1
CsbZIP21	CCG045361.1
CsbZIP65	CCG045389.1
CsbZIP43	CCG045430.1
CsbZIP65	CCG045439.1
CsbZIP43	CCG045444.1
CsbZIP16	CCG045637.1
CsbZIP14	CCG045637.1
CsbZIP13	CCG045637.1
CsbZIP65	CCG045770.1
CsbZIP16	CCG045776.1
CsbZIP16	CCG045932.1
CsbZIP43	CCG045943.1
CsbZIP01	CCG045967.2
CsbZIP08	CCG045967.2
CsbZIP13	CCG045976.1
CsbZIP65	CCG046074.1
CsbZIP13	CCG046125.1
CsbZIP01	CCG046193.2
CsbZIP08	CCG046193.2
CsbZIP65	CCG046194.1
CsbZIP01	CCG046219.2
CsbZIP08	CCG046219.2
CsbZIP40	CCG046229.1
CsbZIP16	CCG046235.1
CsbZIP28	CCG046235.1
CsbZIP80	CCG046235.1
CsbZIP14	CCG046235.1
CsbZIP13	CCG046235.1
CsbZIP65	CCG046272.1
CsbZIP13	CCG046284.1
CsbZIP43	CCG046362.1
CsbZIP16	CCG046387.1
CsbZIP16	CCG046498.1
CsbZIP28	CCG046498.1
CsbZIP80	CCG046498.1
CsbZIP14	CCG046498.1
CsbZIP16	CCG046558.2
CsbZIP28	CCG046558.2
CsbZIP01	CCG046590.1
CsbZIP08	CCG046590.1
CsbZIP16	CCG046698.3
CsbZIP14	CCG046698.3
CsbZIP43	CCG046770.1
CsbZIP21	CCG046770.1
CsbZIP16	CCG046835.2
CsbZIP01	CCG047011.1
CsbZIP08	CCG047011.1
CsbZIP01	CCG047276.1
CsbZIP08	CCG047276.1
CsbZIP13	CCG047330.1
CsbZIP16	CCG047525.2
CsbZIP18	CCG047545.1
CsbZIP01	CCG047627.1
CsbZIP08	CCG047627.1
CsbZIP16	CCG047677.1
CsbZIP65	CCG047718.1
CsbZIP43	CCG047803.2
CsbZIP21	CCG047803.2
CsbZIP43	CCG047857.1
CsbZIP21	CCG047857.1
CsbZIP01	CCG047859.1
CsbZIP08	CCG047859.1
CsbZIP13	CCG047920.1
CsbZIP16	CCG047968.2
CsbZIP28	CCG047968.2
CsbZIP80	CCG047968.2
CsbZIP14	CCG047968.2
CsbZIP43	CCG048052.1
CsbZIP65	CCG048085.1
CsbZIP65	CCG048169.1
CsbZIP13	CCG048181.2
CsbZIP13	CCG048182.1
CsbZIP13	CCG048224.1
CsbZIP13	CCG048225.1
CsbZIP65	CCG048470.1
CsbZIP16	CCG048531.1
CsbZIP16	CCG048578.1
CsbZIP13	CCG048810.1
CsbZIP13	CCG048816.1
CsbZIP13	CCG048894.1
CsbZIP13	CCG048912.1
CsbZIP43	CCG048925.1
CsbZIP16	CCG049036.1
CsbZIP16	CCG049110.1
CsbZIP80	CCG049110.1
CsbZIP14	CCG049110.1
CsbZIP21	CCG049142.1
CsbZIP01	CCG049243.1
CsbZIP08	CCG049243.1
CsbZIP65	CCG049382.1
CsbZIP13	CCG049531.1
CsbZIP16	CCG049619.1
CsbZIP01	CCG049628.1
CsbZIP08	CCG049628.1
CsbZIP65	CCG049646.1
CsbZIP65	CCG049760.2
CsbZIP13	CCG049784.1
CsbZIP16	CCG049798.1
CsbZIP13	CCG049872.1
CsbZIP80	CCG049923.1
CsbZIP13	CCG049923.1
CsbZIP16	CCG050015.2
CsbZIP01	CCG050046.1
CsbZIP08	CCG050046.1
CsbZIP43	CCG050076.1
CsbZIP21	CCG050076.1
CsbZIP65	CCG050099.1
CsbZIP65	CCG050120.1
CsbZIP16	CCG050124.2
CsbZIP13	CCG050140.1
CsbZIP16	CCG050149.1
CsbZIP16	CCG050173.3
CsbZIP13	CCG050208.1
CsbZIP16	CCG050274.1
CsbZIP40	CCG050277.1
CsbZIP65	CCG050325.1
CsbZIP43	CCG050510.1
CsbZIP21	CCG050510.1
CsbZIP43	CCG050648.1
CsbZIP21	CCG050648.1
CsbZIP16	CCG050885.1
CsbZIP13	CCG050885.1
CsbZIP43	CCG050894.1
CsbZIP21	CCG050894.1
CsbZIP01	CCG051019.1
CsbZIP08	CCG051019.1
CsbZIP43	CCG051079.1
CsbZIP65	CCG051109.1
CsbZIP13	CCG051192.2
CsbZIP01	CCG051209.1
CsbZIP08	CCG051209.1
CsbZIP65	CCG051370.1
CsbZIP65	CCG051378.1
CsbZIP16	CCG051402.1
CsbZIP16	CCG051426.3
CsbZIP01	CCG051536.1
CsbZIP08	CCG051536.1
CsbZIP65	CCG051589.1
CsbZIP13	CCG051620.1
CsbZIP13	CCG051697.1
CsbZIP16	CCG051849.1
CsbZIP28	CCG051849.1
CsbZIP80	CCG051849.1
CsbZIP14	CCG051849.1
CsbZIP65	CCG052002.1
CsbZIP43	CCG052040.1
CsbZIP21	CCG052040.1
CsbZIP43	CCG052045.1
CsbZIP21	CCG052045.1
CsbZIP65	CCG052049.1
CsbZIP13	CCG052060.1
CsbZIP43	CCG052246.2
CsbZIP43	CCG052258.1
CsbZIP21	CCG052258.1
CsbZIP16	CCG052326.1
CsbZIP13	CCG052335.1
CsbZIP13	CCG052493.1
CsbZIP13	CCG052504.1
CsbZIP43	CCG052526.1
CsbZIP21	CCG052526.1
CsbZIP13	CCG052536.1
CsbZIP65	CCG052565.1
CsbZIP01	CCG052575.1
CsbZIP08	CCG052575.1
CsbZIP65	CCG052674.1
CsbZIP01	CCG052678.1
CsbZIP08	CCG052678.1
CsbZIP65	CCG052741.1
CsbZIP01	CCG052795.1
CsbZIP08	CCG052795.1
CsbZIP01	CCG052804.1
CsbZIP08	CCG052804.1
CsbZIP13	CCG052931.1
CsbZIP01	CCG053005.1
CsbZIP08	CCG053005.1
CsbZIP13	CCG053036.2
CsbZIP43	CCG053053.1
CsbZIP16	CCG053111.1
CsbZIP28	CCG053111.1
CsbZIP80	CCG053111.1
CsbZIP14	CCG053111.1
CsbZIP21	CCG053140.1
CsbZIP16	CCG053210.1
CsbZIP13	CCG053341.1
CsbZIP80	CCG053341.1
CsbZIP14	CCG053341.1
CsbZIP13	CCG053341.1
CsbZIP16	CCG053383.1
CsbZIP13	CCG053383.1
CsbZIP16	CCG053651.1
CsbZIP65	CCG053789.1
CsbZIP01	CCG053791.1
CsbZIP08	CCG053791.1
CsbZIP13	CCG053852.1
CsbZIP43	CCG053945.1
CsbZIP21	CCG053945.1
CsbZIP13	CCG054017.1
CsbZIP13	CCG054235.1
CsbZIP13	CCG054235.1
CsbZIP01	CCG054239.1
CsbZIP08	CCG054239.1
CsbZIP01	CCG054325.1
CsbZIP08	CCG054325.1
CsbZIP08	CsbZIP01
CsbZIP01	CsbZIP08
CsbZIP80	CsbZIP13
CsbZIP14	CsbZIP13
CsbZIP16	CsbZIP14
CsbZIP13	CsbZIP14
CsbZIP28	CsbZIP16
CsbZIP80	CsbZIP16
CsbZIP14	CsbZIP16
CsbZIP16	CsbZIP28
CsbZIP16	CsbZIP80
CsbZIP13	CsbZIP80
