# Supplementary material for: Comprehensive analysis of bZIP transcription factors uncovers their roles during dimorphic floret differentiation and stress response in Cleistogenes songorica
Source: BMC Genomics. 2019 Oct 22;20:760. doi: 10.1186/s12864-019-6092-4 (PMC6805689; doi:10.1186/s12864-019-6092-4)
Supplement: Supplementary file 14 — Additional file 14: Table S10. Primer list for gene specific primers. [file 12864_2019_6092_MOESM14_ESM.xlsx]

## Sheet: Sheet1
Table S10 Primer list for gene-specific primers
Gene ID	Primer F	Primer R
Csbzip26	TTTCAAGGATGCTCATCAAGAG	GCTCATGAGCTCTTTCTCTG
Csbzip75	CAAACAGGCAATCAGCTCAG	CTGAAACCTCCATCTGGAGAC
Csbzip58	GCTACTAAAGCCAGCGAG	TGTCCTCCATGTCCATGG
Csbzip60	CAAGAACGCATGATCAAGAACC	GAGCTTTGAGGATCGTTGTG
Csbzip33	CATAGGGAATTTAGCATGCCT	CCAGTGAACTGAAACCATAAGG
Csbzip68	GAAAGTGGAGATGGCTGCAC	GGTAGATAGCTAGAGCTACAGCT
Csbzip48	ACAACCGCTAATTACGACAC	CTAGAAGCATTGGTAAAGCAACTG
Csbzip22	CACAGGCATTCACAGGAAGTC	TTGGAAGATTCTGCATAGCTGAC
CsGAPDH	GTCAGCCAAGGACTGGAGAG	ACACATCGACTGTTGGGACA
